# Supplementary material for: Metabolic Analyses of Nitrogen Fixation in the Soybean Microsymbiont Sinorhizobium fredii Using Constraint-Based Modeling
Source: mSystems. 2020 Feb 18;5(1):e00516-19. doi: 10.1128/mSystems.00516-19 (PMC7029217; doi:10.1128/mSystems.00516-19)
Supplement: TABLE S1 [file mSystems.00516-19-st001.xlsx]

## Sheet: Sheet1
Table S1: List of reactions included in the reconstruction model.
#	Rxn	Description	Formula	Reversible	GPR	LB	UB	Subsystem	Notes	EC number	KEGG ID	KBase ID	BiGG ID	Reactions initially taken from iHZ565 or iGD1575 as model template	Present in iHZ565	Present in iGD1575
1	r_0001	glucose-1-phosphate adenylyltransferase	atp[c] + g1p[c] -> ppi[c] + adpglc[c]	0	AB395_00003204	0	1000	Glycolysis / Gluconeogenesis	rxn extracted from iHZ565 and iGD1575 using orthologs	2.7.7.27	R00948	rxn00695	[]	1	1	1
2	r_0002	glutaminase	h2o[c] + gln__L[c] -> h[c] + glu__L[c] + nh3[c]	0	AB395_00001680	0	1000	Nitrogen Metabolism	rxn extracted from iHZ565 and iGD1575 using orthologs	3.5.1.2	R00256	rxn00189	GLUN	1	1	1
3	r_0003	3-hydroxyacyl-CoA dehydrogenase (acetoacetyl-CoA)	h[c] + nadh[c] + aacoa[c] <=> nad[c] + 3hbcoa[c]	1	(AB395_00006412 or AB395_00002665)	-1000	1000	Fatty Acid Metabolism	rxn extracted from iHZ565 and iGD1575 using orthologs	1.1.1.35	R01975	rxn01451	[]	1	1	1
4	r_0004	Iron-sulfur cluster assembly	4 s[c] + 4 fe2[c] -> Iron[c]	0	AB395_00001187	0	1000	Sulfur Metabolism; Symbiosis	rxnNifU in iGD1575	[]	[]	[]	[]	1	0	1
5	r_0005	3-oxoacyl-[acyl-carrier-protein] reductase (n-C10:0)	h[c] + nadph[c] + 3odecACP[c] <=> nadp[c] + 3hdecACP[c]	1	( AB395_00002031 and AB395_0000838 and AB395_00003438 and AB395_00006012 )	-1000	1000	Fatty Acid Biosynthesis	rxn extracted from iHZ565 and iGD1575 using orthologs	1.1.1.100	R04534	rxn05338	[]	1	1	1
6	r_0006	fatty-acid--CoA ligase (hexadecanoate)	atp[c] + h[c] + coa[c] + hdca[c] <=> ppi[c] + amp[c] + pmtcoa[c]	1	(AB395_00003978 or AB395_00006627 or AB395_0000125 or AB395_0000552)	-1000	1000	Fatty Acid Metabolism	rxn extracted from iHZ565 and iGD1575 using orthologs	6.2.1.3	R01280	rxn00947	[]	1	1	1
7	r_0007	deoxyuridine phosphorylase	h[c] + duri[c] + pi[c] <=> 2dr1p[c] + ura[c]	1	AB395_00003846	-1000	1000	Pyrimidine Metabolism	rxn extracted from iHZ565 and iGD1575 using orthologs	2.4.2.23	R02484	rxn01799	[]	1	1	1
8	r_0008	glucose 6-phosphate dehydrogenase	nadp[c] + g6p[c] -> h[c] + nadph[c] + 6pgl[c]	0	AB395_0000353	0	1000	Pentose Phosphate Pathway	rxn extracted from iHZ565 and iGD1575 using orthologs	1.1.1.49	R00835	rxn00604	G6PDH2r	1	1	1
9	r_0009	2-Oxo-4-methyl-3-carboxypentanoate decarboxylation	h[c] + 3c4mop[c] -> co2[c] + 4mop[c]	0	spontaneous	0	1000	Valine, Leucine and Isoleucine Biosynthesis	rxn extracted from iHZ565 and iGD1575 using orthologs	[]	R01652	rxn01208	[]	1	1	1
10	r_0010	adenosylhomocysteinase	h2o[c] + ahcys[c] <=> hcys__L[c] + adn[c]	1	AB395_00003745	-1000	1000	Cysteine and Methionine Metabolism	rxn extracted from iHZ565 and iGD1575 using orthologs	3.3.1.1	R00192	rxn00141	[]	1	1	1
11	r_0011	acetyl-CoA synthetase	atp[c] + h[c] + coa[c] + ac[c] -> ppi[c] + amp[c] + accoa[c]	0	AB395_00006612	0	1000	Glycolysis / Gluconeogenesis	rxn extracted from iHZ565 and iGD1575 using orthologs	6.2.1.1	R00235	rxn00175	[]	1	1	1
12	r_0012	Nicotinate-nucleotide dimethylbenzimidazole phosphoribosyltransferase	dmbzid[c] + nicrnt[c] -> h[c] + 5prdmbz[c] + nac[c]	0	AB395_00001787	0	1000	Porphyrin and Chlorophyll Metabolism	rxn extracted from iHZ565 and iGD1575 using orthologs	2.4.2.21	R04148	rxn02897	[]	1	1	1
13	r_0013	orotate phosphoribosyltransferase	ppi[c] + orot5p[c] <=> prpp[c] + orot[c]	1	AB395_0000121	-1000	1000	Pyrimidine Metabolism	rxn extracted from iHZ565 and iGD1575 using orthologs	2.4.2.10	R01870	rxn01362	[]	1	1	1
14	r_0014	3-hydroxyacyl-CoA dehydrogenase (3-oxotetradecanoyl-CoA)	nad[c] + 3htdcoa[c] <=> h[c] + nadh[c] + 3otdcoa[c]	1	(AB395_00002665 or AB395_00006412)	-1000	1000	Fatty Acid Metabolism	rxn extracted from iHZ565 and iGD1575 using orthologs	1.1.1.35	R04739	rxn06777	[]	1	1	1
15	r_0015	cystathionine beta-synthase	hcys__L[c] + ser__L[c] -> h2o[c] + cyst__L[c]	0	AB395_00004576	0	1000	Glycine, Serine, and Threonine Metabolism	rxn extracted from iHZ565 using orthologs	4.2.1.22	R01289	rxn00953	[]	1	1	0
16	r_0016	L-Phenylalanine,tetrahydro-biopterin:oxygen oxidoreductase (4-hydroxylating)	o2[c] + thbpt[c] + phe__L[c] -> h2o[c] + tyr__L[c] + dhbpt[c]	0		0	1000	Phenylalanine Tyrosine Tryptophan Biosynthesis	gap-filling	1.14.16.1	R01795	rxn01315	[]	1	1	0
17	r_0017	transketolase	xu5p__D[c] + r5p[c] <=> g3p[c] + s7p[c]	1	AB395_00003102	-1000	1000	Pentose Phosphate Pathway	rxn extracted from iHZ565 and iGD1575 using orthologs	2.2.1.1	R01641	rxn01200	TKT1	1	1	1
18	r_0018	Cytosine deaminase	h2o[c] + csn[c] -> nh3[c] + ura[c]	0	AB395_00005330	0	1000	Pyrimidine Metabolism	rxn extracted from iHZ565 and iGD1575 using orthologs	3.5.4.1	R00974	rxn00717	[]	1	1	1
19	r_0019	3-isopropylmalate dehydrogenase reversible	nad[c] + 3c2hmp[c] <=> h[c] + nadh[c] + 3c4mop[c]	1	AB395_00003669	-1000	1000	Valine, Leucine and Isoleucine Biosynthesis	rxn extracted from iHZ565 and iGD1575 using orthologs	1.1.1.85	R04426	rxn03062	[]	1	1	1
20	r_0020	Nucleoside triphosphate tripolyhydrolase	h2o[c] + dgtp[c] <=> h[c] + pppi[c] + dgsn[c]	1	AB395_00001295	-1000	1000	Purine Metabolism	rxn extracted from iHZ565 and iGD1575 using orthologs	3.1.5.1	R01856	rxn01352	[]	1	1	1
21	r_0021	5-dehydro-2-deoxygluconokinase	atp[c] + d5kg[c] -> adp[c] + d5kgp[c]	0	(AB395_00004172 and AB395_00002655)	0	1000	Inositol Phosphate Metabolism	rxn extracted from iHZ565 and iGD1575 using orthologs	2.7.1.92	R05661	rxn03932	[]	1	1	1
22	r_0022	nucleoside-diphosphate kinase (ATP:GDP)	atp[c] + gdp[c] <=> adp[c] + gtp[c]	1	AB395_0000861	-1000	1000	Purine Metabolism	rxn extracted from iHZ565 and iGD1575 using orthologs	2.7.4.6	R00330	rxn00237	[]	1	1	1
23	r_0023	nucleoside-diphosphate kinase (ATP:dCDP)	atp[c] + dcdp[c] <=> adp[c] + dctp[c]	1	AB395_0000861	-1000	1000	Pyrimidine Metabolism	rxn extracted from iHZ565 and iGD1575 using orthologs	2.7.4.6	R02326	rxn01673	[]	1	1	1
24	r_0024	Cytochrome oxidase (rhizobium)	2 h[c] + o2[c] + 2 qh2[c] -> 2 h2o[c] + 2 q[c] + 2 h[e]	0	(( AB395_00001857 ) and ( AB395_00001856 ) and ( AB395_00001854 ) and ( AB395_00001855 )) or (( AB395_00002648 ) and ( AB395_00002647 ) and ( AB395_00002645 ) and ( AB395_00002646 ))	0	1000	Oxidative Phosphorylation	rxn extracted from iHZ565 using orthologs	[]	[]	rxn10113	CYTBD	1	1	1
25	r_0025	aspartate-semialdehyde dehydrogenase, irreversible	nadph[c] + 4pasp[c] -> nadp[c] + pi[c] + aspsa[c]	0	(AB395_00001775 or AB395_00003673)	0	1000	Glycine, Serine, and Threonine Metabolism	rxn extracted from iHZ565 and iGD1575 using orthologs	1.2.1.11	R02291	rxn01643	[]	1	1	1
26	r_0026	formyltetrahydrofolate deformylase	h2o[c] + 10fthf[c] -> h[c] + thf[c] + for[c]	0	(AB395_00003306 or AB395_00006079 or AB395_00005344)	0	1000	One carbon pool by folate	rxn extracted from iHZ565 and iGD1575 using orthologs	3.5.1.10	R00944	rxn00691	[]	1	1	1
27	r_0027	GTP cyclohydrolase I	h2o[c] + gtp[c] -> h[c] + for[c] + ahdt[c]	0	AB395_00002430	0	1000	Folate Biosynthesis	rxn extracted from iHZ565 and iGD1575 using orthologs	3.5.4.16	R00424	rxn00299	[]	1	1	1
28	r_0028	ribulose 5-phosphate 3-epimerase	ru5p__D[c] <=> xu5p__D[c]	1	AB395_00005742	-1000	1000	Pentose Phosphate Pathway	rxn extracted from iHZ565 and iGD1575 using orthologs	5.1.3.1	R01529	rxn01116	RPE	1	1	1
29	r_0029	ribonucleoside-diphosphate reductase (CDP)	cdp[c] + trdrd[c] -> h2o[c] + dcdp[c] + trdox[c]	0	(AB395_00006429 and AB395_00006428 and AB395_00006427)	0	1000	Pyrimidine Metabolism	rxn extracted from iHZ565 and iGD1575 using orthologs	1.17.4.1	R02024	rxn06076	[]	1	1	1
30	r_0030	3-hydroxyacyl-CoA dehydratase (3-hydroxydecanoyl-CoA)	3hdcoa[c] <=> h2o[c] + dc2coa[c]	1	(AB395_0000986 or AB395_00002383 or AB395_00006257 or AB395_00006257 or AB395_00004190)	-1000	1000	Fatty Acid Metabolism	rxn extracted from iHZ565 and iGD1575 using orthologs	4.2.1.17	R04744	rxn03245	[]	1	1	1
31	r_0031	L-aspartase	asp__L[c] -> h[c] + nh3[c] + fum[c]	0		0	1000	Alanine, Aspartate and Glutamate metabolism	gap-filling	4.3.1.1	R00490	rxn00347	[]	1	1	0
32	r_0032	L-glutamate 5-semialdehyde dehydratase, reversible	glu5sa[c] <=> h[c] + h2o[c] + 1pyr5c[c]	1	spontaneous	-1000	1000	Arginine and Proline Metabolism	rxn extracted from iHZ565 and iGD1575 using orthologs	[]	R03314	rxn02374	[]	1	1	1
33	r_0033	1-deoxy-D-xylulose reductoisomerase	h[c] + nadph[c] + dxyl5p[c] -> nadp[c] + 2me4p[c]	0	AB395_00003409	0	1000	Terpenoid Backbone Biosynthesis	rxn extracted from iHZ565 and iGD1575 using orthologs	1.1.1.267	R05688	rxn03958	[]	1	1	1
34	r_0034	Malate transport via proton symport (2 H)	2 h[e] + mal__L[e] -> 2 h[c] + mal__L[c]	0	AB395_00004818	0	1000	Transport	rxn extracted from iHZ565 using orthologs	[]	[]	rxn10153	MALt2_2	1	1	1
35	r_0035	Cobinamide adenyltransferase	atp[c] + cbi[c] + fadh2[c] <=> pppi[c] + adocbi[c] +2 h[c] + fad[c]	1	AB395_00001876	-1000	1000	Porphyrin and Chlorophyll Metabolism	rxn extracted from iGD1575 using orthologs	2.5.1.17	R07268	rxn05029	[]	1	0	1
36	r_0036	tryptophan synthase (indoleglycerol phosphate)	3ig3p[c] <=> g3p[c] + indole[c]	1	AB395_0000907	-1000	1000	Phenylalanine Tyrosine Tryptophan Biosynthesis	rxn extracted from iHZ565 and iGD1575 using orthologs	4.2.1.20	R02340	rxn01682	[]	1	1	1
37	r_0038	isoleucine transaminase	glu__L[c] + 3mop[c] -> akg[c] + ile__L[c]	0	(AB395_00004013 or AB395_0000664)	0	1000	Valine, Leucine and Isoleucine Biosynthesis	rxn extracted from iHZ565 and iGD1575 using orthologs	2.6.1.42	R02199	rxn01575	[]	1	1	1
38	r_0039	3-dehydroquinate synthase	2dda7p[c] -> h[c] + pi[c] + 3dhq[c]	0	AB395_00002925	0	1000	Phenylalanine Tyrosine Tryptophan Biosynthesis	rxn extracted from iHZ565 and iGD1575 using orthologs	4.2.3.4	R03083	rxn02212	[]	1	1	1
39	r_0040	cystathionine b-lyase	h2o[c] + cyst__L[c] -> h[c] + nh3[c] + hcys__L[c] + pyr[c]	0	AB395_00001251	0	1000	Cysteine and Methionine Metabolism	rxn extracted from iHZ565 and iGD1575 using orthologs	4.4.1.8	R01286	[]	[]	1	1	1
40	r_0041	tryptophan synthase (indole)	ser__L[c] + indole[c] -> h2o[c] + trp__L[c]	0	AB395_0000907	0	1000	Phenylalanine Tyrosine Tryptophan Biosynthesis	rxn extracted from iHZ565 and iGD1575 using orthologs	4.2.1.20	R00674	rxn00474	[]	1	1	1
41	r_0042	pyruvate dehydrogenase (dihydrolipoamide) reversible	coa[c] + adhlam[c] <=> accoa[c] + dhlam[c]	1	AB395_00001216	-1000	1000	Glycolysis / Gluconeogenesis	rxn extracted from iHZ565 and iGD1575 using orthologs	2.3.1.12	R02569	rxn01871	[]	1	1	1
42	r_0043	Ferredoxin nadp reductase	h[c] + nadp[c] + 2 fdxrd[c] <=> nadph[c] + 2 fdxox[c]	1	AB395_00001243	-1000	1000	Nicotinate and Nicotinamide	rxn extracted from iHZ565 using orthologs	1.18.1.2	[]	rxn05937	[]	1	1	1
43	r_0044	HCO3 equilibration reaction	h2o[c] + co2[c] <=> h[c] + hco3[c]	1	(AB395_00004930 or AB395_00003675)	-1000	1000	Nitrogen Metabolism	rxn extracted from iHZ565 and iGD1575 using orthologs	4.2.1.1	R00132	rxn00102	[]	1	1	1
44	r_0045	methionine adenosyltransferase	atp[c] + h2o[c] + met__L[c] -> ppi[c] + pi[c] + amet[c]	0	AB395_00006729	0	1000	Cysteine and Methionine Metabolism	rxn extracted from iHZ565 and iGD1575 using orthologs	2.5.1.6	R00177	rxn00126	[]	1	1	1
45	r_0046	6-hydroxymethyl-dihydropterin pyrophosphokinase	atp[c] + 6hmhpt[c] <=> amp[c] + 6hmhptpp[c]	1	AB395_00001703	-1000	1000	Folate Biosynthesis	rxn extracted from iHZ565 using orthologs	2.7.6.3	R03503	rxn02503	[]	1	1	1
46	r_0047	L-threonine deaminase	thr__L[c] -> h[c] + nh3[c] + 2obut[c]	0	( AB395_00006375 or AB395_00002703 or AB395_00004694 or AB395_00001471 or AB395_00006351 )	0	1000	Glycine, Serine, and Threonine Metabolism	rxn extracted from iHZ565 and iGD1575 using orthologs	4.3.1.19	R00996	rxn00737	[]	1	1	1
47	r_0048	6r5au butanedionetransferase (R04457)	6r5au[c] + db4p[c] -> h[c] + 2 h2o[c] + pi[c] + dmlz[c]	0	AB395_0000915	0	1000	Riboflavin Metabolism	rxn extracted from iHZ565 using orthologs	2.5.1.78	R04457	[]	[]	1	1	0
48	r_0049	N-ribosylnicotinamide ribohydrolase	h2o[c] + rnam[c] -> h[c] + ncam[c] + rib__D[c]	0	AB395_000055	0	1000	Sulfur Metabolism; Purine Metabolism	rxn extracted from iHZ565 using orthologs	3.2.2.1	R01273	[]	[]	1	1	0
49	r_0050	3-hydroxyacyl-[acyl-carrier-protein] dehydratase (n-C6:0)	3hhexACP[c] -> h2o[c] + thex2eACP[c]	0	(AB395_00004044 or AB395_00001277 or AB395_00001865)	0	1000	Sulfur Metabolism; Purine Metabolism	rxn extracted from iHZ565 and iGD1575 using orthologs	4.2.1.59	R04954	rxn05330	[]	1	1	1
50	r_0051	Nitrogen diffusion	n2[e] <=> n2[c]	1	spontaneous	-1000	1000	Alanine, Aspartate and Glutamate metabolism; Pyrimidine Metabolism	rxn extracted from iHZ565 using orthologs	[]	[]	rxn10577	[]	1	1	1
51	r_0052	dihydropyrimidinase (5,6-dihydrouracil)	h2o[c] + 56dura[c] -> h[c] + cala[c]	0	AB395_00002551	0	1000	Sulfur Metabolism; Purine Metabolism	rxn extracted from iHZ565 and iGD1575 using orthologs	3.5.2.2	R02269	rxn01626	[]	1	1	1
52	r_0053	dihydroorotase	h2o[c] + dhor__S[c] <=> h[c] + cbasp[c]	1	( AB395_00001057 and AB395_0000120 )	-1000	1000	Sulfur Metabolism; Purine Metabolism	rxn extracted from iHZ565 and iGD1575 using orthologs	3.5.2.3	R01993	rxn01465	[]	1	1	1
53	r_0055	3-hydroxyacyl-CoA dehydratase (3-hydroxybutanoyl-CoA)	3hbcoa[c] <=> h2o[c] + b2coa[c]	1	(AB395_00006257 or AB395_00004190 or AB395_00002383 or AB395_0000986)	-1000	1000	Alanine, Aspartate and Glutamate metabolism; Pyrimidine Metabolism	rxn extracted from iHZ565 and iGD1575 using orthologs	4.2.1.17	R03026	rxn02167	[]	1	1	1
54	r_0056	dihydropyrimidinase (dihydrothymine)	h2o[c] + 56dthm[c] -> h[c] + 3uib[c]	0	AB395_00002551	0	1000	Pyrimidine Metabolism	rxn extracted from iHZ565 and iGD1575 using orthologs	3.5.2.2	R03055	rxn02190	[]	1	1	1
55	r_0057	pyridoxine 5-phosphate oxidase	o2[c] + pdx5p[c] <=> pydx5p[c] + h2o2[c]	1	(AB395_00005968 or AB395_0000561)	-1000	1000	Vitamin B6 Metabolism	rxn extracted from iHZ565 and iGD1575 using orthologs	1.4.3.5	R00278	rxn00209	[]	1	1	1
56	r_0058	Adenosyl cobinamide kinase	atp[c] + adocbi[c] -> h[c] + adp[c] + adocbip[c]	0	AB395_00002533	0	1000	Valine, Leucine and Isoleucine Degradation	rxn extracted from iHZ565 and iGD1575 using orthologs	2.7.1.156	R05221	rxn03536	[]	1	1	1
57	r_0059	pyruvate kinase	adp[c] + pep[c] -> atp[c] + pyr[c]	0	AB395_00003138	0	1000	Valine, Leucine and Isoleucine Degradation	rxn extracted from iHZ565 and iGD1575 using orthologs	2.7.1.40	R00200	rxn00148	PYK	1	1	1
58	r_0060	homoserine O-succinyltransferase	hom__L[c] + succoa[c] -> coa[c] + suchms[c]	0	AB395_00003511	0	1000	Cysteine and Methionine Metabolism	rxn extracted from iHZ565 and iGD1575 using orthologs	2.3.1.46	R01777	rxn01304	[]	1	1	1
59	r_0061	2C-methyl-D-erythritol 2,4 cyclodiphosphate dehydratase	h[c] + nadh[c] + 2mecdp[c] -> h2o[c] + nad[c] + h2mb4p[c]	0	AB395_00003627	0	1000	Terpenoid Backbone Biosynthesis	rxn extracted from iHZ565 using orthologs	[]	[]	rxn05293	[]	1	1	1
60	r_0062	imidazolonepropionase	h2o[c] + 4izp[c] -> forglu[c]	0	AB395_00005575	0	1000	Histidine Metabolism	rxn extracted from iHZ565 and iGD1575 using orthologs	3.5.2.7	R02288	rxn01642	[]	1	1	1
61	r_0063	shikimate kinase	atp[c] + skm[c] -> adp[c] + skm5p[c]	0	AB395_00002926	0	1000	Phenylalanine Tyrosine Tryptophan Biosynthesis	rxn extracted from iHZ565 and iGD1575 using orthologs	2.7.1.71	R02412	rxn01739	[]	1	1	1
62	r_0064	ornithine transacetylase	glu__L[c] + acorn[c] <=> acglu[c] + orn[c]	1	AB395_0000837	-1000	1000	Arginine biosynthesis	rxn extracted from iHZ565 and iGD1575 using orthologs	2.3.1.35	R02282	rxn01636	[]	1	1	1
63	r_0065	Threonine Aldolase	thr__L[c] <=> gly[c] + acald[c]	1	AB395_00006373	-1000	1000	Glycine, Serine, and Threonine Metabolism	rxn extracted from iHZ565 and iGD1575 using orthologs	4.1.2.5	R00751	rxn00541	[]	1	1	1
64	r_0066	3-hydroxyacyl-CoA dehydrogenase (3-oxooctanoyl-CoA)	nad[c] + 3hocoa[c] <=> h[c] + nadh[c] + 3oocoa[c]	1	(AB395_00002665 or AB395_00006412)	-1000	1000	Fatty Acid Metabolism	rxn extracted from iHZ565 and iGD1575 using orthologs	1.1.1.35	R04745	rxn03246	[]	1	1	1
65	r_0067	chorismate synthase	3psme[c] -> h[c] + pi[c] + chor[c]	0	AB395_0000567	0	1000	Phenylalanine Tyrosine Tryptophan Biosynthesis	rxn extracted from iHZ565 and iGD1575 using orthologs	4.2.3.5	R01714	rxn01255	[]	1	1	1
66	r_0068	glutamate 5-kinase	atp[c] + h[c] + glu__L[c] -> adp[c] + glu5p[c]	0	AB395_00003522	0	1000	Arginine and Proline Metabolism	rxn extracted from iHZ565 and iGD1575 using orthologs	2.7.2.11	R00239	rxn00179	[]	1	1	1
67	r_0069	adenylate kinase	atp[c] + amp[c] <=> 2 adp[c]	1	AB395_00001137	-1000	1000	Purine Metabolism	rxn extracted from iHZ565 and iGD1575 using orthologs	2.7.4.3	R00127	rxn00097	ADK1	1	1	1
68	r_0070	acid phosphatase (FMN)	h2o[c] + fmn[c] -> h[c] + pi[c] + ribflv[c]	0		0	1000	Riboflavin Metabolism	gap-filling	3.1.3.2	R00548	rxn00391	[]	1	1	0
69	r_0071	pyridoxamine kinase	atp[c] + pydam[c] -> adp[c] + pyam5p[c]	0	(AB395_00005010 or AB395_0000581 or AB395_00006360 or AB395_00006360)	0	1000	Vitamin B6 Metabolism	rxn extracted from iHZ565 and iGD1575 using orthologs	2.7.1.35	R02493	rxn01807	[]	1	1	1
70	r_0072	uracil phosphoribosyltransferase (r)	ura[c] + prpp[c] <=> ppi[c] + ump[c]	1	AB395_00003849	-1000	1000	Pyrimidine Metabolism	rxn extracted from iHZ565 and iGD1575 using orthologs	2.4.2.9	R00966	rxn00711	[]	1	1	1
71	r_0073	glucose-6-phosphate isomerase	g6p[c] <=> f6p[c]	1	AB395_0000124	-1000	1000	Glycolysis / Gluconeogenesis	rxn extracted from iHZ565 and iGD1575 using orthologs	5.3.1.9	R00771	rxn00558	PGI	1	1	1
72	r_0074	gamma-glutamylcysteine synthetase	atp[c] + glu__L[c] + cys__L[c] -> h[c] + pi[c] + adp[c] + glucys[c]	0	AB395_0000425	0	1000	Glutathione Metabolism	rxn extracted from iHZ565 and iGD1575 using orthologs	6.3.2.2	R00894	rxn00646	[]	1	1	1
73	r_0075	purine-nucleoside phosphorylase (Guanosine)	h[c] + pi[c] + gsn[c] <=> gua[c] + r1p[c]	1	AB395_00003846	-1000	1000	Purine Metabolism	rxn extracted from iHZ565 and iGD1575 using orthologs	2.4.2.1	R02147	rxn01548	[]	1	1	1
74	r_0076	histidinol-phosphate transaminase reversible	glu__L[c] + imacp[c] <=> akg[c] + hisp[c]	1	AB395_00004475	-1000	1000	Histidine Metabolism	rxn extracted from iHZ565 and iGD1575 using orthologs	2.6.1.9	R03243	rxn02320	[]	1	1	1
75	r_0077	2-dehydropantoate 2-reductase	h[c] + nadph[c] + 2dhp[c] -> nadp[c] + pant__R[c]	0	AB395_00002043	0	1000	Pantothenate and CoA Biosynthesis	rxn extracted from iHZ565 and iGD1575 using orthologs	1.1.1.169	R02472	rxn01790	[]	1	1	1
76	r_0078	phosphoribosylglycinamide synthetase	atp[c] + gly[c] + pram[c] -> h[c] + pi[c] + adp[c] + gar[c]	0	AB395_0000523	0	1000	Purine Metabolism	rxn extracted from iHZ565 and iGD1575 using orthologs	6.3.4.13	R04144	rxn02895	[]	1	1	1
77	r_0079	3-oxoacyl-[acyl-carrier-protein] synthase (n-C16:0)	h[c] + myrsACP[c] + malACP[c] -> co2[c] + ACP[c] + 3opalmACP[c]	0	( AB395_00004043 or AB395_0000840 or AB395_00001863 or AB395_00001864 )	0	1000	Fatty Acid Biosynthesis	rxn extracted from iHZ565 and iGD1575 using orthologs	2.3.1.41; 2.3.1.179	R04968	rxn05344	[]	1	1	1
78	r_0080	IMP dehydrogenase	h2o[c] + nad[c] + imp[c] -> h[c] + nadh[c] + xmp[c]	0	AB395_0000416	0	1000	Purine Metabolism	rxn extracted from iHZ565 and iGD1575 using orthologs	1.1.1.205	R01130	rxn00834	[]	1	1	1
79	r_0081	isopentenyl-diphosphate:ferredoxin oxidoreductase	2 h[c] + 2 fdxrd[c] + h2mb4p[c] <=> h2o[c] + 2 fdxox[c] + ipdp[c]	1	AB395_0000580	-1000	1000	Terpenoid Backbone Biosynthesis	rxn extracted from iGD1575 using orthologs	1.17.1.2	R05884	rxn04113	[]	1	0	1
80	r_0082	nucleoside-diphosphate kinase (ATP:dUDP)	atp[c] + dudp[c] <=> adp[c] + dutp[c]	1	AB395_0000861	-1000	1000	Pyrimidine Metabolism	rxn extracted from iHZ565 and iGD1575 using orthologs	2.7.4.6	R02331	rxn01678	[]	1	1	1
81	r_0083	nucleoside-diphosphate kinase (ATP:CDP)	atp[c] + cdp[c] <=> adp[c] + ctp[c]	1	AB395_0000861	-1000	1000	Pyrimidine Metabolism	rxn extracted from iHZ565 and iGD1575 using orthologs	2.7.4.6	R00570	rxn00409	[]	1	1	1
82	r_0084	tyrosine transaminase	tyr__L[c] + akg[c] <=> glu__L[c] + 34hpp[c]	1	( AB395_00002319 or AB395_00003646 or AB395_00002910 or AB395_0000751 or AB395_00003626 or AB395_00004120 )	-1000	1000	Phenylalanine Tyrosine Tryptophan Biosynthesis	rxn extracted from iHZ565 and iGD1575 using orthologs	2.6.1.1	R00734	rxn00527	[]	1	1	1
83	r_0085	ferrochelatase	fe2[c] + ppp9[c] <=> 2 h[c] + pheme[c]	1	AB395_00003154	-1000	1000	Porphyrin and Chlorophyll Metabolism	rxn extracted from iHZ565 using orthologs	4.99.1.1	R00310	rxn00224	[]	1	1	1
84	r_0086	ketol-acid reductoisomerase (2,3-dihydroxy-3-methylbutanoate)	nadp[c] + 23dhmb[c] <=> h[c] + nadph[c] + alac__S[c]	1	AB395_00002043	-1000	1000	Valine, Leucine and Isoleucine Biosynthesis	rxn extracted from iHZ565 and iGD1575 using orthologs	1.1.1.86	R03051	rxn02186	[]	1	1	1
85	r_0087	3-hydroxyacyl-CoA dehydratase (3-hydroxyhexadecanoyl-CoA)	3hhdcoa[c] <=> h2o[c] + hdd2coa[c]	1	(AB395_00004190 or AB395_00006257 or AB395_00006257 or AB395_00002383 or AB395_0000986)	-1000	1000	Fatty Acid Metabolism	rxn extracted from iHZ565 and iGD1575 using orthologs	4.2.1.17	R04738	rxn03240	[]	1	1	1
86	r_0088	3,4-Dihydroxy-2-butanone-4-phosphate synthase	ru5p__D[c] -> h[c] + for[c] + db4p[c]	0	AB395_00005664	0	1000	Riboflavin Metabolism	rxn extracted from iHZ565 and iGD1575 using orthologs	4.1.99.12	R07281	rxn05040	[]	1	1	1
87	r_0089	N-acetylglutamate synthase	glu__L[c] + accoa[c] -> h[c] + coa[c] + acglu[c]	0	AB395_00001068	0	1000	Arginine biosynthesis	rxn extracted from iHZ565 and iGD1575 using orthologs	2.3.1.1	R00259	rxn00192	[]	1	1	1
88	r_0090	2-isopropylmalate synthase	h2o[c] + accoa[c] + 3mob[c] -> h[c] + coa[c] + 3c3hmp[c]	0	AB395_00002405	0	1000	Valine, Leucine and Isoleucine Biosynthesis	rxn extracted from iHZ565 and iGD1575 using orthologs	2.3.3.13	R01213	rxn00902	[]	1	1	1
89	r_0091	Erythrose 4-phosphate dehydrogenase	h2o[c] + nad[c] + e4p[c] <=> 2 h[c] + nadh[c] + 4per[c]	1		-1000	1000	Vitamin B6 Metabolism	gap-filling	1.2.1.72	R01825	rxn01331	[]	1	1	1
90	r_0092	prephenate dehydratase	h[c] + pphn[c] <=> h2o[c] + co2[c] + phpyr[c]	1	AB395_00004016	-1000	1000	Phenylalanine Tyrosine Tryptophan Biosynthesis	rxn extracted from iHZ565 and iGD1575 using orthologs	4.2.1.51	R01373	rxn01000	[]	1	1	1
91	r_0093	Ornithine Decarboxylase	h[c] + orn[c] -> co2[c] + ptrc[c]	0	AB395_00002898	0	1000	Arginine and Proline Metabolism	rxn extracted from iHZ565 and iGD1575 using orthologs	4.1.1.17	R00670	rxn00470	[]	1	1	1
92	r_0094	beta-ketoacyl-ACP synthase	h[c] + malACP[c] + acACP[c] -> co2[c] + ACP[c] + actACP[c]	0	( AB395_00004043 or AB395_0000840 or AB395_00001863 or AB395_00001864 )	0	1000	Fatty Acid Biosynthesis	rxn extracted from iHZ565 and iGD1575 using orthologs	2.3.1.41; 2.3.1.179	R04355	rxn05347	[]	1	1	1
93	r_0095	L-glutamate transport via proton symport, reversible	h[e] + glu__L[e] <=> h[c] + glu__L[c]	1	( AB395_00001249 ) and ( AB395_00001248) and ( AB395_00001247 ) and ( AB395_00001246 )	-1000	1000	Transport	rxn extracted from iHZ565 using orthologs	[]	[]	[]	GLUt2r	1	1	0
94	r_0096	Cytosolic source for myo-inositol	inost[c] <=> inost[e]	1	AB395_00004961	-1000	1000	Transport	rxn extracted from iHZ565 using orthologs	[]	[]	[]	[]	1	1	0
95	r_0097	succinyl-CoA synthetase (ADP-forming)	atp[c] + coa[c] + succ[c] <=> pi[c] + adp[c] + succoa[c]	1	(AB395_00002682 and (AB395_00006337 or AB395_00002681))	-1000	1000	Sulfur Metabolism; Purine Metabolism	rxn extracted from iHZ565 and iGD1575 using orthologs	6.2.1.5	R00405	rxn00285	SUCOAS	1	1	1
96	r_0098	succinate dehydrogenase	succ[c] + fad[c] <=> fum[c] + fadh2[c]	1	AB395_00003483	-1000	1000	TCA Cycle	rxn extracted from iHZ565 and iGD1575 using orthologs	1.3.99.1	R00408	rxn00288	SUCDi	1	1	1
97	r_0099	RNA(ADD)	2.6 atp[c] + 1.6 h2o[c] + gtp[c] + ctp[c] + utp[c] -> 1.6 h[c] + 4 ppi[c] + 1.6 pi[c] + 1.6 adp[c] + 4 rna[c]	0	AB395_00001140	0	1000	Pyrimidine Metabolism	rxn extracted from iHZ565 using orthologs	2.7.7.6	[]	[]	[]	1	1	0
98	r_0100	triose-phosphate isomerase	dhap[c] <=> g3p[c]	1	(AB395_00002659 or AB395_00004842)	-1000	1000	Glycolysis / Gluconeogenesis	rxn extracted from iHZ565 and iGD1575 using orthologs	5.3.1.1	R01015	rxn00747	TPI	1	1	1
99	r_0101	guanylate kinase (GMP:ATP)	atp[c] + gmp[c] <=> adp[c] + gdp[c]	1	AB395_0000843	-1000	1000	Purine Metabolism	rxn extracted from iHZ565 and iGD1575 using orthologs	2.7.4.8	R00332	rxn00239	[]	1	1	1
100	r_0102	homocysteine S-methyltransferase	hcys__L[c] + amet[c] -> h[c] + ahcys[c] + met__L[c]	0	(AB395_0000678 or AB395_00006147)	0	1000	Cysteine and Methionine Metabolism	rxn extracted from iHZ565 using orthologs	2.1.1.13	R00650	rxn00452	[]	1	1	0
101	r_0103	nucleoside-diphosphate kinase (ATP:dGDP)	atp[c] + dgdp[c] <=> dgtp[c] + adp[c]	1	AB395_0000861	-1000	1000	Purine Metabolism	rxn extracted from iHZ565 and iGD1575 using orthologs	2.7.4.6	R01857	rxn01353	[]	1	1	1
102	r_0104	adenylosuccinate lyase	25aics[c] <=> fum[c] + aicar[c]	1	AB395_00001559	-1000	1000	Purine Metabolism	rxn extracted from iHZ565 and iGD1575 using orthologs	4.3.2.2	R04559	rxn03136	[]	1	1	1
103	r_0105	3-deoxy-D-arabino-heptulosonate 7-phosphate synthetase	h2o[c] + pep[c] + e4p[c] -> h[c] + pi[c] + 2dda7p[c]	0	AB395_00006434	0	1000	Phenylalanine Tyrosine Tryptophan Biosynthesis	rxn extracted from iHZ565 and iGD1575 using orthologs	2.5.1.54	R01826	rxn01332	[]	1	1	1
104	r_0106	histidinol dehydrogenase	h2o[c] + 2 nad[c] + histd[c] -> 3 h[c] + 2 nadh[c] + his__L[c]	0	(AB395_0000248 or AB395_00003866 or AB395_00006242 or AB395_00001339)	0	1000	Histidine Metabolism	rxn extracted from iHZ565 using orthologs	1.1.1.23	R01158	rxn00859	[]	1	1	0
105	r_0107	nucleoside-diphosphatase (dUDP)	h2o[c] + dutp[c] -> ppi[c] + dump[c]	0	AB395_00004163	0	1000	Pyrimidine Metabolism	rxn extracted from iHZ565 using orthologs	3.6.1.23	R02100	rxn01519	[]	1	1	1
106	r_0108	acetylglutamate kinase	atp[c] + h[c] + acglu[c] -> adp[c] + acg5p[c]	0	AB395_000081	0	1000	Arginine biosynthesis	rxn extracted from iHZ565 and iGD1575 using orthologs	2.7.2.8	R02649	rxn01917	[]	1	1	1
107	r_0109	nicotinate-nucleotide adenylyltransferase	atp[c] + nicrnt[c] <=> ppi[c] + dnad[c]	1	(AB395_00003524 or AB395_00005492)	-1000	1000	Nicotinate and Nicotinamide	rxn extracted from iHZ565 and iGD1575 using orthologs	2.7.7.18	R03005	rxn02155	[]	1	1	1
108	r_0110	acetolactate synthase	pyr[c] + 2ahethmpp[c] -> alac__S[c] + thmpp[c]	0	( AB395_00002091 and AB395_00002092 )	0	1000	Valine, Leucine and Isoleucine Biosynthesis	rxn extracted from iHZ565 using orthologs	2.2.1.6	R04672	rxn00000	[]	1	1	0
109	r_0111	purine-nucleoside phosphorylase (Inosine)	h[c] + pi[c] + ins[c] <=> r1p[c] + hxan[c]	1	AB395_00003846	-1000	1000	Purine Metabolism	rxn extracted from iHZ565 and iGD1575 using orthologs	2.4.2.1	R01863	rxn01358	[]	1	1	1
110	r_0112	histidase	his__L[c] -> h[c] + nh3[c] + urcan[c]	0	(AB395_00005576 or AB395_00002947)	0	1000	Histidine Metabolism	rxn extracted from iHZ565 and iGD1575 using orthologs	4.3.1.3	R01168	rxn00867	[]	1	1	1
111	r_0113	pyridoxine kinase	atp[c] + pydxn[c] -> adp[c] + pdx5p[c]	0	(AB395_00006360 or AB395_0000581 or AB395_00005010)	0	1000	Vitamin B6 Metabolism	rxn extracted from iHZ565 and iGD1575 using orthologs	2.7.1.35	R01909	rxn01396	[]	1	1	1
112	r_0114	pyrophosphate phosphoribosyltransferase	prpp[c] + xan[c] <=> ppi[c] + xmp[c]	1	AB395_00001462	-1000	1000	Purine Metabolism	rxn extracted from iHZ565 and iGD1575 using orthologs	2.4.2.8	R02142	rxn01544	[]	1	1	1
113	r_0115	succinate transport via proton symport (2 H)	2 h[e] + succ[e] -> 2 h[c] + succ[c]	0	AB395_00004818	0	1000	Transport	rxn extracted from iHZ565 using orthologs	[]	[]	rxn10154	SUCCt2_2	1	1	1
114	r_0116	L-alanine dehydrogenase	h2o[c] + nad[c] + ala__L[c] <=> 2 h[c] + nh3[c] + nadh[c] + pyr[c]	1	AB395_00001476	-1000	1000	Sulfur Metabolism; Purine Metabolism	rxn extracted from iHZ565 and iGD1575 using orthologs	1.4.1.1	R00396	rxn00278	[]	1	1	1
115	r_0117	purine-nucleoside phosphorylase (Deoxyadenosine)	h[c] + pi[c] + dad_2[c] <=> 2dr1p[c] + ade[c]	1	AB395_00003846	-1000	1000	Purine Metabolism	rxn extracted from iHZ565 and iGD1575 using orthologs	2.4.2.1	R02557	rxn01859	[]	1	1	1
116	r_0118	ornithine transaminase reversible	akg[c] + orn[c] <=> glu__L[c] + glu5sa[c]	1		-1000	1000	Arginine and Proline Metabolism	gap-filling	2.6.1.13	R00667	rxn00467	[]	1	1	0
117	r_0119	Dihydroneopterin dephosphorylase	3 h2o[c] + ahdt[c] -> 3 h[c] + 3 pi[c] + dhnpt[c]	0	AB395_00003547	0	1000	Folate Biosynthesis	rxn extracted from iHZ565 using orthologs	3.1.3.1	R04620	rxn03167	[]	1	1	1
118	r_0120	diaminopimelate decarboxylase	h[c] + 26dap__M[c] -> co2[c] + lys__L[c]	0	AB395_00002898	0	1000	Lysine Biosynthesis	rxn extracted from iHZ565 and iGD1575 using orthologs	4.1.1.20	R00451	rxn00313	[]	1	1	1
119	r_0121	ATP deoxyuridine 5 phosphotransferase	atp[c] + duri[c] -> adp[c] + dump[c]	0	AB395_00002423	0	1000	Pyrimidine Metabolism	rxn extracted from iGD1575 using orthologs	2.7.1.21	R02099	rxn01518	[]	1	0	1
120	r_0122	ammonia reversible transport	nh3[e] <=> nh3[c]	1	spontaneous	-1000	1000	Transport	rxn extracted from iHZ565 and iGD1575 using orthologs	[]	[]	rxn05466	[]	1	1	1
121	r_0123	urocanase	h2o[c] + urcan[c] -> 4izp[c]	0	AB395_00005578	0	1000	Histidine Metabolism	rxn extracted from iHZ565 and iGD1575 using orthologs	4.2.1.49	R02914	rxn02085	[]	1	1	1
122	r_0124	pyrimidine phosphatase	h2o[c] + 5aprbu[c] -> h[c] + pi[c] + 6r5au[c]	0		0	1000	Riboflavin Metabolism	gap-filling	3.1.3.104	R07280	[]	[]	1	1	0
123	r_0125	shikimate dehydrogenase	h[c] + nadph[c] + 3dhsk[c] <=> nadp[c] + skm[c]	1	(AB395_00003707 or AB395_00006523)	-1000	1000	Phenylalanine Tyrosine Tryptophan Biosynthesis	rxn extracted from iHZ565 and iGD1575 using orthologs	1.1.1.25	R02413	rxn01740	[]	1	1	1
124	r_0126	asparagine synthase (glutamine-hydrolysing)	atp[c] + h2o[c] + gln__L[c] + asp__L[c] -> ppi[c] + glu__L[c] + amp[c] + asn__L[c]	0	AB395_00005828	0	1000	Alanine, Aspartate and Glutamate metabolism	rxn extracted from iHZ565 and iGD1575 using orthologs	6.3.5.4	R00578	rxn00416	[]	1	1	1
125	r_0127	enoyl-[acyl-carrier-protein] reductase (NADH) (n-C14:0)	h[c] + nadh[c] + tmrs2eACP[c] -> nad[c] + myrsACP[c]	0	( AB395_0000564 and AB395_00004042 )	0	1000	Fatty Acid Biosynthesis	rxn extracted from iHZ565 and iGD1575 using orthologs	1.3.1.9; 2.3.1.-	R04966	rxn05323	[]	1	1	1
126	r_0128	transaldolase	g3p[c] + s7p[c] <=> f6p[c] + e4p[c]	1	AB395_00002363	-1000	1000	Pentose Phosphate Pathway	rxn extracted from iHZ565 and iGD1575 using orthologs	2.2.1.2	R01827	rxn01333	TALA	1	1	1
127	r_0129	Isoleucine biosynthesi step i	2obut[c] + 2ahethmpp[c] -> thmpp[c] + 2ahbut[c]	0	( AB395_00002091 and AB395_00002092 )	0	1000	Valine, Leucine and Isoleucine Biosynthesis	rxn extracted from iHZ565 using orthologs	2.2.1.6	R04673	rxn03194	[]	1	1	1
128	r_0130	dihydroneopterin aldolase	dhnpt[c] -> 6hmhpt[c] + gcald[c]	0	AB395_00001704	0	1000	Folate Biosynthesis	rxn extracted from iHZ565 and iGD1575 using orthologs	4.1.2.25	R03504	rxn02504	[]	1	1	1
129	r_0131	citrate synthase	h2o[c] + accoa[c] + oaa[c] -> h[c] + coa[c] + cit[c]	0	( AB395_00004920 and AB395_00001281 )	0	1000	TCA Cycle	rxn extracted from iHZ565 and iGD1575 using orthologs	2.3.3.1	R00351	rxn00256	CS	1	1	1
130	r_0132	geranyltranstransferase	ipdp[c] + grdp[c] -> ppi[c] + frdp[c]	0	AB395_00003625	0	1000	Terpenoid Backbone Biosynthesis	rxn extracted from iHZ565 and iGD1575 using orthologs	2.5.1.10	R02003	rxn01466	[]	1	1	1
131	r_0133	acetyl-CoA C-acyltransferase (butanoyl-CoA)	accoa[c] + btcoa[c] <=> coa[c] + 3ohcoa[c]	1	AB395_00006256	-1000	1000	Fatty Acid Metabolism	rxn extracted from iHZ565 and iGD1575 using orthologs	2.3.1.16	R01177	rxn00874	[]	1	1	1
132	r_0134	phosphoribosylaminoimidazolesuccinocarboxamide synthase	atp[c] + asp__L[c] + 5aizc[c] <=> 2 h[c] + pi[c] + adp[c] + 25aics[c]	1	AB395_0000882	-1000	1000	Purine Metabolism	rxn extracted from iHZ565 and iGD1575 using orthologs	6.3.2.6	R04591	rxn03147	[]	1	1	1
133	r_0135	glutamine synthetase	atp[c] + glu__L[c] + nh3[c] -> gln__L[c] + pi[c] + adp[c]	0	(AB395_0000355 or AB395_00002190 or AB395_00004948)	0	1000	Nitrogen Metabolism	rxn extracted from iHZ565 and iGD1575 using orthologs	6.3.1.2	R00253	rxn00187	GLNS	1	1	1
134	r_0136	Malonyl-CoA-ACP transacylase	ACP[c] + malcoa[c] <=> coa[c] + malACP[c]	1	AB395_0000837	-1000	1000	Fatty Acid Biosynthesis	rxn extracted from iHZ565 and iGD1575 using orthologs	2.3.1.39	R01626	rxn05465	[]	1	1	1
135	r_0137	5-dehydro-2-deoxyphosphogluconate aldolase	d5kgp[c] -> dhap[c] + msa[c]	0		0	1000	Inositol Phosphate Metabolism	gap-filling	4.1.2.29	R05378	rxn01176	[]	1	1	1
136	r_0138	Imidazole-glycerol-3-phosphate synthase	gln__L[c] + prlp[c] -> h[c] + glu__L[c] + aicar[c] + eig3p[c]	0	AB395_00003758	0	1000	Histidine Metabolism	rxn extracted from iHZ565 and iGD1575 using orthologs	4.1.3.-	R04558	rxn03135	[]	1	1	1
137	r_0139	3-hydroxyacyl-CoA dehydrogenase (3-oxododecanoyl-CoA)	nad[c] + 3hddcoa[c] <=> h[c] + nadh[c] + 3oddcoa[c]	1	(AB395_00002665 or AB395_00006412)	-1000	1000	Fatty Acid Metabolism	rxn extracted from iHZ565 and iGD1575 using orthologs	1.1.1.35	R04741	rxn03242	[]	1	1	1
138	r_0140	Dihydroxy-acid dehydratase (2,3-dihydroxy-3-methylpentanoate)	23dhmp[c] -> h2o[c] + 3mop[c]	0	( AB395_00003190 and AB395_00004794 )	0	1000	Valine, Leucine and Isoleucine Biosynthesis	rxn extracted from iHZ565 and iGD1575 using orthologs	4.2.1.9	R05070	rxn03437	[]	1	1	1
139	r_0141	sulphur atom for Fe–S cluster biogenesis	cys__L[c] -> s[c] + ala__L[c]	0	AB395_00001587	0	1000	Sulfur Metabolism; Symbiosis	rxnNifS	2.8.1.7	[]	[]	[]	1	0	1
140	r_0142	3-oxoacyl-[acyl-carrier-protein] reductase (n-C12:0)	h[c] + nadph[c] + 3oddecACP[c] <=> nadp[c] + 3hddecACP[c]	1	( AB395_00002031 and AB395_0000838 and AB395_00003438 and AB395_00006012 )	-1000	1000	Fatty Acid Biosynthesis	rxn extracted from iHZ565 and iGD1575 using orthologs	1.1.1.100	R04964	rxn05340	[]	1	1	1
141	r_0143	acetyl-CoA C-acetyltransferase	2 accoa[c] <=> aacoa[c] + coa[c]	1	AB395_00006256	-1000	1000	Fatty Acid Metabolism	rxn extracted from iHZ565 and iGD1575 using orthologs	2.3.1.9	R00238	rxn00178	[]	1	1	1
142	r_0144	porphobilinogen synthase	2 5aop[c] -> h[c] + 2 h2o[c] + ppbng[c]	0	AB395_0000907	0	1000	Porphyrin and Chlorophyll Metabolism	rxn extracted from iHZ565 and iGD1575 using orthologs	4.2.1.24	R00036	rxn00029	[]	1	1	1
143	r_0145	phosphoglycerate kinase	atp[c] + h[c] + 3pg[c] <=> adp[c] + 13dpg[c]	1	AB395_00003105	-1000	1000	Glycolysis / Gluconeogenesis	rxn extracted from iHZ565 and iGD1575 using orthologs	2.7.2.3	R01512	rxn01100	PGK	1	1	1
144	r_0146	anthranilate phosphoribosyltransferase	prpp[c] + anth[c] -> ppi[c] + pran[c]	0	AB395_00001444	0	1000	Phenylalanine Tyrosine Tryptophan Biosynthesis	rxn extracted from iHZ565 and iGD1575 using orthologs	2.4.2.18	R01073	rxn00791	[]	1	1	1
145	r_0147	acetate kinase	atp[c] + h[c] + ac[c] <=> adp[c] + actp[c]	1	AB395_00005522	-1000	1000	Glycolysis / Gluconeogenesis	rxn extracted from iHZ565 and iGD1575 using orthologs	2.7.2.1	R00315	rxn00225	[]	1	1	1
146	r_0148	5-Methylcytosine aminohydrolase	h2o[c] + 5mcsn[c] -> nh3[c] + thym[c]	0	AB395_00005330	0	1000	Pyrimidine Metabolism	rxn extracted from iHZ565 and iGD1575 using orthologs	3.5.2.3	R01411	rxn01025	[]	1	1	1
147	r_0149	inosose dehydratase	2ins[c] <=> h2o[c] + dkdi[c]	1	AB395_00004841	-1000	1000	Inositol Phosphate Metabolism	rxn extracted from iHZ565 and iGD1575 using orthologs	4.2.1.44	R02782	rxn02007	[]	1	1	1
148	r_0150	3_Ureidoisobutyrate_amidohydrolase_c0	h[c] + h2o[c] + 3uib[c] -> nh3[c] + co2[c] + 3aib__D[c]	0	AB395_00002550	0	1000	Pyrimidine Metabolism	rxn extracted from iHZ565 using orthologs	3.5.1.6	R04666	rxn03188	[]	1	1	1
149	r_0151	3-oxoacyl-[acyl-carrier-protein] synthase (n-C8:0)	h[c] + malACP[c] + hexACP[c] -> co2[c] + ACP[c] + 3ooctACP[c]	0	( AB395_00004043 or AB395_0000840 or AB395_00001863 or AB395_00001864 )	0	1000	Fatty Acid Biosynthesis	rxn extracted from iHZ565 and iGD1575 using orthologs	2.3.1.41; 2.3.1.179	R04957	rxn05350	[]	1	1	1
150	r_0152	4-aminobutyrate transaminase	akg[c] + 4abut[c] -> glu__L[c] + sucsal[c]	0	AB395_00006381	0	1000	Nitrogen Metabolism	rxn extracted from iHZ565 and iGD1575 using orthologs	2.6.1.19	R01648	rxn01204	[]	1	1	1
151	r_0153	3-oxoacyl-[acyl-carrier-protein] synthase (n-C6:0)	h[c] + malACP[c] + butACP[c] -> co2[c] + ACP[c] + 3ohexACP[c]	0	( AB395_00004043 or AB395_0000840 or AB395_00001863 or AB395_00001864 )	0	1000	Fatty Acid Biosynthesis	rxn extracted from iHZ565 and iGD1575 using orthologs	2.3.1.41; 2.3.1.179	R04952	rxn05346	[]	1	1	1
152	r_0154	nucleoside-diphosphate kinase (ATP:dTDP)	atp[c] + dtdp[c] <=> adp[c] + dttp[c]	1	AB395_0000861	-1000	1000	Pyrimidine Metabolism	rxn extracted from iHZ565 and iGD1575 using orthologs	2.7.4.6	R02093	rxn01512	[]	1	1	1
153	r_0155	transketolase	xu5p__D[c] + e4p[c] <=> g3p[c] + f6p[c]	1	AB395_00003102	-1000	1000	Pentose Phosphate Pathway	rxn extracted from iHZ565 and iGD1575 using orthologs	2.2.1.1	R01067	rxn00785	TKT2	1	1	1
154	r_0156	1-hydroxy-2-methyl-2-(E)-butenyl 4-diphosphate reductase (dmpp)	h[c] + nadh[c] + h2mb4p[c] -> h2o[c] + nad[c] + dmpp[c]	0	AB395_0000580	0	1000	Terpenoid Backbone Biosynthesis	rxn extracted from iHZ565 and iGD1575 using orthologs	1.17.1.2	R08210	rxn08352	[]	1	1	1
155	r_0157	N-acetyl-g-glutamyl-phosphate reductase	nadp[c] + pi[c] + acg5sa[c] <=> nadph[c] + acg5p[c]	1	AB395_0000980	-1000	1000	Arginine biosynthesis	rxn extracted from iHZ565 and iGD1575 using orthologs	1.2.1.38	R03443	rxn02465	[]	1	1	1
156	r_0158	Cob(1)alamin transport via ABC system	atp[c] + h2o[c] + cbl1[e] -> h[c] + pi[c] + adp[c] + cbl1[c]	0		0	1000	Porphyrin and Chlorophyll Metabolism	gap-filling	[]	[]	rxn10147	[]	1	1	0
157	r_0159	dephospho-CoA kinase	atp[c] + dpcoa[c] -> coa[c] + adp[c]	0	AB395_00003708	0	1000	Pantothenate and CoA Biosynthesis	rxn extracted from iHZ565 and iGD1575 using orthologs	2.7.1.24	R00130	rxn00100	[]	1	1	1
158	r_0160	aconitase (half-reaction B, Isocitrate hydro-lyase)	h2o[c] + acon_C[c] <=> icit[c]	1	AB395_00006120	-1000	1000	TCA Cycle	rxn extracted from iHZ565 and iGD1575 using orthologs	4.2.1.3	R01900	rxn01388	ACONTb	1	1	1
159	r_0161	ATP maintenance requirement	atp[c] + h2o[c] -> h[c] + pi[c] + adp[c]	0		3	1000	Oxidative Phosphorylation		3.6.1.3; 3.6.3.15; 3.6.3.50; 3.6.3.51; 3.6.3.52; 3.6.4.1; 3.6.4.10; 3.6.4.11; 3.6.4.12; 3.6.4.13; 3.6.4.2; 3.6.4.4; 3.6.4.5; 3.6.4.6; 3.6.4.7; 3.6.4.8; 3.6.4.9	R00086	rxn00062	ATPM	1	1	1
160	r_0162	cytidine deaminase	h2o[c] + cytd[c] -> nh3[c] + uri[c]	0	AB395_00003845	0	1000	Pyrimidine Metabolism	rxn extracted from iHZ565 and iGD1575 using orthologs	3.5.4.5	R01878	rxn01368	[]	1	1	1
161	r_0163	nicotinate-nucleotide diphosphorylase (carboxylating)	2 h[c] + prpp[c] + quln[c] -> ppi[c] + co2[c] + nicrnt[c]	0	AB395_00001462	0	1000	Nicotinate and Nicotinamide	rxn extracted from iHZ565 and iGD1575 using orthologs	2.4.2.19	R03348	rxn02402	[]	1	1	1
162	r_0164	dihydrofolate reductase	h[c] + nadph[c] + dhf[c] <=> nadp[c] + thf[c]	1	(AB395_00001925 or AB395_00002836 or AB395_00002104 or AB395_00002873 or AB395_00002873 or AB395_0000256)	-1000	1000	One carbon pool by folate	rxn extracted from iHZ565 and iGD1575 using orthologs	1.5.1.3	R00939	rxn00686	[]	1	1	1
163	r_0165	3-hydroxyacyl-[acyl-carrier-protein] dehydratase (n-C16:0)	3hpalmACP[c] -> h2o[c] + tpalm2eACP[c]	0	(AB395_00004044 or AB395_00001277 or AB395_00001865)	0	1000	Fatty Acid Biosynthesis	rxn extracted from iHZ565 and iGD1575 using orthologs	4.2.1.59	R04544	rxn05332	[]	1	1	1
164	r_0167	arginine deiminase	h2o[c] + arg__L[c] <=> h[c] + nh3[c] + citr__L[c]	1	(AB395_00003156 or AB395_00003156)	-1000	1000	Arginine biosynthesis	rxn extracted from iHZ565 and iGD1575 using orthologs	3.5.3.6	R00552	rxn00395	[]	1	1	1
165	r_0168	1-(5-phosphoribosyl)-5-[(5-phosphoribosylamino)methylideneamino)imidazole-4-carboxamide isomerase (irreversible)	prfp[c] -> prlp[c]	0	AB395_00003759	0	1000	Histidine Metabolism	rxn extracted from iHZ565 and iGD1575 using orthologs	5.3.1.16	R04640	rxn03175	[]	1	1	1
166	r_0169	dihydropteroate synthase	6hmhptpp[c] + 4abz[c] -> ppi[c] + dhpt[c]	0	AB395_00001705	0	1000	Folate Biosynthesis	rxn extracted from iHZ565 and iGD1575 using orthologs	2.5.1.15	R03067	rxn02201	[]	1	1	1
167	r_0170	6-phosphogluconate dehydratase	6pgc[c] -> h2o[c] + 2ddg6p[c]	0	AB395_0000350	0	1000	Pentose Phosphate Pathway	rxn extracted from iHZ565 and iGD1575 using orthologs	4.2.1.12	R02036	rxn01477	[]	1	1	1
168	r_0171	3-hydroxyacyl-[acyl-carrier-protein] dehydratase (n-C10:0)	3hdecACP[c] -> h2o[c] + tdec2eACP[c]	0	(AB395_00004044 or AB395_00001277 or AB395_00001865)	0	1000	Fatty Acid Biosynthesis	rxn extracted from iHZ565 and iGD1575 using orthologs	4.2.1.59	R04535	rxn05333	[]	1	1	1
169	r_0172	GTP cyclohydrolase II	3 h2o[c] + gtp[c] -> h[c] + ppi[c] + for[c] + 25drapp[c]	0	AB395_00005664	0	1000	Riboflavin Metabolism	rxn extracted from iHZ565 using orthologs	3.5.4.25	R00425	rxn00300	[]	1	1	1
170	r_0173	aspartate kinase, irreversible	atp[c] + h[c] + asp__L[c] -> adp[c] + 4pasp[c]	0	AB395_00002833	0	1000	Glycine, Serine, and Threonine Metabolism	rxn extracted from iHZ565 and iGD1575 using orthologs	2.7.2.4	R00480	rxn00337	[]	1	1	1
171	r_0174	acyl-carrier protein synthase	coa[c] + apoACP[c] -> ACP[c] + pap[c]	0	AB395_0000611	0	1000	Pantothenate and CoA Biosynthesis	rxn extracted from iHZ565 and iGD1575 using orthologs	2.7.8.7	R01625	rxn06023	[]	1	1	1
172	r_0175	acetylornithine deacetylase	h2o[c] + acorn[c] -> ac[c] + orn[c]	0	( AB395_00006356 or AB395_00005957 )	0	1000	Arginine biosynthesis	rxn extracted from iHZ565 and iGD1575 using orthologs	3.5.1.16	R00669	rxn00469	[]	1	1	1
173	r_0176	inositol 2-dehydrogenase	nad[c] + inost[c] -> h[c] + nadh[c] + 2ins[c]	0	( AB395_00002480 and AB395_00002658 and AB395_0000480 and AB395_00002035 and AB395_0000498 )	0	1000	Inositol Phosphate Metabolism	rxn extracted from iHZ565 and iGD1575 using orthologs	1.1.1.18	R01183	rxn00879	[]	1	1	1
174	r_0177	enoyl-[acyl-carrier-protein] reductase (NADH) (n-C12:0)	h[c] + nadh[c] + tddec2eACP[c] -> nad[c] + ddcaACP[c]	0	( AB395_0000564 and AB395_00004042 )	0	1000	Fatty Acid Biosynthesis	rxn extracted from iHZ565 and iGD1575 using orthologs	1.3.1.9; 2.3.1.-	R04724	rxn05324	[]	1	1	1
175	r_0178	dihydroxy-acid dehydratase (2,3-dihydroxy-3-methylbutanoate)	23dhmb[c] -> h2o[c] + 3mob[c]	0	( AB395_00003190 and AB395_00004794 )	0	1000	Valine, Leucine and Isoleucine Biosynthesis	rxn extracted from iHZ565 and iGD1575 using orthologs	4.2.1.9	R01209	rxn00898	[]	1	1	1
176	r_0179	DNA (cytosine-5-)-methyltransferase	amet[c] + dna[c] -> h[c] + ahcys[c] + dna5mtc[c]	0		0	1000	Cysteine and Methionine Metabolism	gap-filling	2.1.1.37	R00380	[]	[]	1	1	0
177	r_0180	formimidoylglutamase	h2o[c] + forglu[c] -> glu__L[c] + frmd[c]	0	AB395_RS29810	0	1000	Histidine Metabolism	rxn extracted from iHZ565 using orthologs	3.5.3.8	R02285	rxn01639	[]	1	1	0
178	r_0181	diaminopimelate epimerase	26dap_LL[c] <=> 26dap__M[c]	1	AB395_00003576	-1000	1000	Lysine Biosynthesis	rxn extracted from iHZ565 and iGD1575 using orthologs	5.1.1.7	R02735	rxn01974	[]	1	1	1
179	r_0182	ribokinase reversible	atp[c] + rib__D[c] <=> r5p[c] + adp[c]	1	(AB395_00005620 or AB395_000058)	-1000	1000	Pentose Phosphate Pathway	rxn extracted from iHZ565 and iGD1575 using orthologs	2.7.1.15	R01051	rxn00772	[]	1	1	1
180	r_0183	3-oxoacyl-[acyl-carrier-protein] reductase (n-C8:0)	h[c] + nadph[c] + 3ooctACP[c] <=> nadp[c] + 3hoctACP[c]	1	( AB395_00002031 and AB395_0000838 and AB395_00003438 and AB395_00006012 )	-1000	1000	Fatty Acid Biosynthesis	rxn extracted from iHZ565 and iGD1575 using orthologs	1.1.1.100	R04536	rxn05341	[]	1	1	1
181	r_0184	valine transaminase	glu__L[c] + 3mob[c] -> akg[c] + val__L[c]	0	(AB395_00004013 or AB395_0000664)	0	1000	Valine, Leucine and Isoleucine Biosynthesis	rxn extracted from iHZ565 and iGD1575 using orthologs	2.6.1.42	R01214	rxn00903	[]	1	1	1
182	r_0185	UMP kinase	atp[c] + ump[c] <=> adp[c] + udp[c]	1	(AB395_00001137 or AB395_0000843)	-1000	1000	Pyrimidine Metabolism	rxn extracted from iHZ565 and iGD1575 using orthologs	2.7.4.14	R00158	rxn00119	[]	1	1	1
183	r_0186	enoyl-[acyl-carrier-protein] reductase (NADH) (n-C4:0)	h[c] + nadh[c] + but2eACP[c] -> nad[c] + butACP[c]	0	( AB395_0000564 and AB395_00004042 )	0	1000	Fatty Acid Biosynthesis	rxn extracted from iHZ565 and iGD1575 using orthologs	1.3.1.9; 2.3.1.-	R04429	rxn05322	[]	1	1	1
184	r_0187	3-hydroxyacyl-[acyl-carrier-protein] dehydratase (n-C14:0)	3hmrsACP[c] -> h2o[c] + tmrs2eACP[c]	0	(AB395_00004044 or AB395_00001277 or AB395_00001865)	0	1000	Fatty Acid Biosynthesis	rxn extracted from iHZ565 and iGD1575 using orthologs	4.2.1.59	R04568	rxn05335	[]	1	1	1
185	r_0188	imidazoleglycerol-phosphate dehydratase	eig3p[c] -> h2o[c] + imacp[c]	0	AB395_00004576	0	1000	Histidine Metabolism	rxn extracted from iHZ565 and iGD1575 using orthologs	4.2.1.19	R03457	rxn02473	[]	1	1	1
186	r_0189	leucine transaminase (irreversible)	glu__L[c] + 4mop[c] -> akg[c] + leu__L[c]	0	(AB395_00004013 or AB395_0000664)	0	1000	Valine, Leucine and Isoleucine Biosynthesis	rxn extracted from iHZ565 and iGD1575 using orthologs	2.6.1.42	R01090	rxn00806	[]	1	1	1
187	r_0190	aconitase (half-reaction A, Citrate hydro-lyase)	cit[c] <=> h2o[c] + acon_C[c]	1	AB395_00006120	-1000	1000	TCA Cycle	rxn extracted from iHZ565 and iGD1575 using orthologs	4.2.1.3	R01325	rxn00974	ACONTa	1	1	1
188	r_0191	thymidylate synthase	dump[c] + mlthf[c] -> dhf[c] + dtmp[c]	0	AB395_00002106	0	1000	Pyrimidine Metabolism	rxn extracted from iHZ565 and iGD1575 using orthologs	2.1.1.45	R02101	rxn01520	[]	1	1	1
189	r_0192	pyridoxal kinase	atp[c] + pydx[c] -> adp[c] + pydx5p[c]	0	(AB395_00006360 or AB395_00005010 or AB395_0000581 or AB395_00006360)	0	1000	Vitamin B6 Metabolism	rxn extracted from iHZ565 and iGD1575 using orthologs	2.7.1.35	R00174	rxn00124	[]	1	1	1
190	r_0193	pyridoxamine 5-phosphate oxidase	h2o[c] + o2[c] + pyam5p[c] -> h[c] + nh3[c] + pydx5p[c] + h2o2[c]	0	(AB395_0000561 or AB395_00005968)	0	1000	Vitamin B6 Metabolism	rxn extracted from iHZ565 and iGD1575 using orthologs	1.4.3.5	R00277	rxn00208	[]	1	1	1
191	r_0194	L-threonine dehydrogenase	nad[c] + thr__L[c] -> h[c] + nadh[c] + 2aobut[c]	0	AB395_00002310	0	1000	Glycine, Serine, and Threonine Metabolism	rxn extracted from iHZ565 and iGD1575 using orthologs	1.1.1.103	R01465	rxn01068	[]	1	1	1
192	r_0195	3-oxoacyl-[acyl-carrier-protein] reductase (n-C14:0)	h[c] + nadph[c] + 3omrsACP[c] <=> nadp[c] + 3hmrsACP[c]	1	( AB395_00002031 and AB395_0000838 and AB395_00003438 and AB395_00006012 )	-1000	1000	Fatty Acid Biosynthesis	rxn extracted from iHZ565 and iGD1575 using orthologs	1.1.1.100	R04566	rxn05342	[]	1	1	1
193	r_0196	glutamate-1-semialdehyde aminotransferase	glu1sa[c] -> 5aop[c]	0	AB395_00005555	0	1000	Porphyrin and Chlorophyll Metabolism	rxn extracted from iHZ565 using orthologs	5.4.3.8	R02272	rxn01629	[]	1	1	0
194	r_0197	purine-nucleoside phosphorylase (Deoxyguanosine)	h[c] + pi[c] + dgsn[c] <=> 2dr1p[c] + gua[c]	1	AB395_00003846	-1000	1000	Purine Metabolism	rxn extracted from iHZ565 and iGD1575 using orthologs	2.4.2.1	R01969	rxn01446	[]	1	1	1
195	r_0198	pyruvate dehydrogenase (dihydrolipoamide dehydrogenase)	nad[c] + dhlam[c] -> h[c] + nadh[c] + lpam[c]	0	AB395_000093	0	1000	Glycolysis / Gluconeogenesis	rxn extracted from iHZ565 and iGD1575 using orthologs	1.8.1.4	R01698	rxn01241	[]	1	1	1
196	r_0199	L-Serine hydro-lyase (adding homocysteine)	ser__L[c] + h2s[c] -> h2o[c] + cys__L[c]	0	AB395_00004576	0	1000	Cysteine and Methionine Metabolism	rxn extracted from iHZ565 using orthologs	4.2.1.22	R00891	rxn05909	[]	1	1	0
197	r_0200	homoserine kinase	atp[c] + hom__L[c] -> adp[c] + phom[c]	0	(AB395_00006360 or AB395_0000581 or AB395_00005010)	0	1000	Glycine, Serine, and Threonine Metabolism	rxn extracted from iHZ565 and iGD1575 using orthologs	2.7.1.39	R01771	rxn01300	[]	1	1	1
198	r_0201	ribose-5-phosphate isomerase	r5p[c] <=> ru5p__D[c]	1	AB395_00005299	-1000	1000	Pentose Phosphate Pathway	rxn extracted from iHZ565 and iGD1575 using orthologs	5.3.1.6	R01056	rxn00777	RPI	1	1	1
199	r_0202	dTMP kinase	atp[c] + dtmp[c] <=> adp[c] + dtdp[c]	1	AB395_00001657	-1000	1000	Pyrimidine Metabolism	rxn extracted from iHZ565 and iGD1575 using orthologs	2.7.4.9	R02094	rxn01513	[]	1	1	1
200	r_0203	enoyl-[acyl-carrier-protein] reductase (NADH) (n-C8:0)	h[c] + nadh[c] + toct2eACP[c] -> nad[c] + ocACP[c]	0	( AB395_0000564 and AB395_00004042 )	0	1000	Fatty Acid Biosynthesis	rxn extracted from iHZ565 and iGD1575 using orthologs	1.3.1.9; 2.3.1.-	R04958	rxn05325	[]	1	1	1
201	r_0204	pantetheine-phosphate adenylyltransferase	atp[c] + pan4p[c] <=> ppi[c] + dpcoa[c]	1	(AB395_00005558 or AB395_00002497)	-1000	1000	Pantothenate and CoA Biosynthesis	rxn extracted from iHZ565 and iGD1575 using orthologs	2.7.7.3	R03035	rxn02175	[]	1	1	1
202	r_0205	NAPRTase (rev)	h[c] + nac[c] + prpp[c] <=> ppi[c] + nicrnt[c]	1	AB395_0000215	-1000	1000	Nicotinate and Nicotinamide	rxn extracted from iHZ565 and iGD1575 using orthologs	6.3.4.21	R01724	rxn01265	[]	1	1	1
203	r_0206	nicotinamide-nucleotide adenylyltransferase	atp[c] + nmn[c] <=> ppi[c] + nad[c]	1	(AB395_00005492 or AB395_00003524)	-1000	1000	Nicotinate and Nicotinamide	rxn extracted from iHZ565 using orthologs	2.7.7.18	R00137	rxn00105	[]	1	1	0
204	r_0207	diaminohydroxyphosphoribosylaminopyrimidine deaminase	h2o[c] + 25drapp[c] -> nh3[c] + 5apru[c]	0	(AB395_00005633 or AB395_00002452)	0	1000	Riboflavin Metabolism	rxn extracted from iHZ565 and iGD1575 using orthologs	3.5.4.26	R03459	rxn02475	[]	1	1	1
205	r_0208	tetrahydrodipicolinate succinylase	h2o[c] + succoa[c] + thdp[c] -> coa[c] + sl2a6o[c]	0	AB395_000073	0	1000	Lysine Biosynthesis	rxn extracted from iHZ565 and iGD1575 using orthologs	2.3.1.117	R04365	rxn03031	[]	1	1	1
206	r_0209	glycogen synthase (ADPGlc)	adpglc[c] + glycogen1[c] -> adp[c] + glycogen[c]	0	( AB395_00003205 and AB395_00005927 )	0	1000	Glycolysis / Gluconeogenesis	rxn extracted from iHZ565 using orthologs	2.4.1.21	[]	rxn08615	[]	1	1	1
207	r_0210	guanine deaminase	h2o[c] + gua[c] -> nh3[c] + xan[c]	0	( AB395_00005633 or AB395_00002452 )	0	1000	Purine Metabolism	rxn extracted from iHZ565 and iGD1575 using orthologs	3.5.4.3	R01676	rxn01225	[]	1	1	1
208	r_0211	uroporphyrinogen-III synthase	hmbil[c] -> h2o[c] + uppg3[c]	0	AB395_00003558	0	1000	Porphyrin and Chlorophyll Metabolism	rxn extracted from iHZ565 and iGD1575 using orthologs	4.2.1.75	R03165	rxn02264	[]	1	1	1
209	r_0212	o2 transport (diffusion)	o2[e] <=> o2[c]	1	spontaneous	-1000	1000	Transport	rxn extracted from iHZ565 and iGD1575 using orthologs	[]	[]	rxn05468	O2t	1	1	1
210	r_0213	adenine phosphoribosyltransferase (r)	prpp[c] + ade[c] <=> ppi[c] + amp[c]	1	AB395_00002388	-1000	1000	Purine Metabolism	rxn extracted from iHZ565 and iGD1575 using orthologs	2.4.2.7	R00190	rxn00139	[]	1	1	1
211	r_0214	phosphoribosylanthranilate isomerase	pran[c] <=> 2cpr5p[c]	1	AB395_00003734	-1000	1000	Phenylalanine Tyrosine Tryptophan Biosynthesis	rxn extracted from iHZ565 and iGD1575 using orthologs	5.3.1.24	R03509	rxn02508	[]	1	1	1
212	r_0215	proline racemase	pro__L[c] -> pro__D[c]	0	( AB395_00003328 or AB395_0000106 )	0	1000	Arginine and Proline Metabolism	rxn extracted from iHZ565 using orthologs	5.1.1.4	R01255	rxn00933	[]	1	1	0
213	r_0216	enoyl-[acyl-carrier-protein] reductase (NADH) (n-C10:0)	h[c] + nadh[c] + tdec2eACP[c] -> nad[c] + dcaACP[c]	0	( AB395_0000564 and AB395_00004042 )	0	1000	Fatty Acid Biosynthesis	rxn extracted from iHZ565 and iGD1575 using orthologs	1.3.1.9; 2.3.1.-	R04961	rxn05327	[]	1	1	1
214	r_0217	glutamate racemase	glu__D[c] <=> glu__L[c]	1	(AB395_00001684 or AB395_00003576)	-1000	1000	Alanine, Aspartate and Glutamate metabolism	rxn extracted from iHZ565 and iGD1575 using orthologs	5.1.1.3	R00260	rxn00193	[]	1	1	1
215	r_0218	3-hydroxyacyl-CoA dehydratase (3-hydroxydodecanoyl-CoA)	3hddcoa[c] <=> h2o[c] + dd2coa[c]	1	(AB395_00002383 or AB395_0000986 or AB395_00006257 or AB395_00004190)	-1000	1000	Fatty Acid Metabolism	rxn extracted from iHZ565 and iGD1575 using orthologs	4.2.1.17	R04170	rxn02911	[]	1	1	1
216	r_0219	ornithine carbamoyltransferase, irreversible	orn[c] + cbp[c] -> 2 h[c] + pi[c] + citr__L[c]	0	(AB395_00006694 or AB395_0000149)	0	1000	Arginine biosynthesis	rxn extracted from iHZ565 and iGD1575 using orthologs	2.1.3.3	R01398	rxn01019	[]	1	1	1
217	r_0220	CTP synthase (glutamine)	atp[c] + h2o[c] + gln__L[c] + utp[c] -> 2 h[c] + glu__L[c] + pi[c] + adp[c] + ctp[c]	0	(AB395_00001209 or AB395_00003602)	0	1000	Pyrimidine Metabolism	rxn extracted from iHZ565 and iGD1575 using orthologs	6.3.4.2	R00573	rxn00412	[]	1	1	1
218	r_0221	pantothenate synthase	atp[c] + pant__R[c] + ala_B[c] -> ppi[c] + amp[c] + pnto__R[c]	0	AB395_00002137	0	1000	Pantothenate and CoA Biosynthesis	rxn extracted from iHZ565 and iGD1575 using orthologs	6.3.2.1	R02473	rxn01791	[]	1	1	1
219	r_0222	adenine deaminase	h2o[c] + ade[c] -> nh3[c] + hxan[c]	0	AB395_00002430	0	1000	Purine Metabolism	rxn extracted from iHZ565 and iGD1575 using orthologs	3.5.4.2	R01244	rxn00926	[]	1	1	1
220	r_0223	phenylalanine transaminase	phe__L[c] + akg[c] <=> glu__L[c] + phpyr[c]	1	AB395_00004475	-1000	1000	Phenylalanine Tyrosine Tryptophan Biosynthesis	rxn extracted from iHZ565 and iGD1575 using orthologs	2.6.1.9	R00694	rxn00493	[]	1	1	1
221	r_0224	CO2 transporter via diffusion	co2[e] <=> co2[c]	1	spontaneous	-1000	1000	Transport	rxn extracted from iHZ565 and iGD1575 using orthologs	[]	[]	rxn05467	CO2t	1	1	1
222	r_0226	3-oxoacyl-[acyl-carrier-protein] reductase (n-C6:0)	h[c] + nadph[c] + 3ohexACP[c] <=> nadp[c] + 3hhexACP[c]	1	( AB395_00002031 and AB395_0000838 and AB395_00003438 and AB395_00006012 )	-1000	1000	Fatty Acid Biosynthesis	rxn extracted from iHZ565 and iGD1575 using orthologs	1.1.1.100	R04953	rxn05337	[]	1	1	1
223	r_0227	threonine synthase	h2o[c] + phom[c] -> h[c] + pi[c] + thr__L[c]	0	AB395_0000591	0	1000	Glycine, Serine, and Threonine Metabolism	rxn extracted from iHZ565 and iGD1575 using orthologs	4.2.3.1	R01466	rxn01069	[]	1	1	1
224	r_0228	agmatinase	h2o[c] + agm[c] -> ptrc[c] + urea[c]	0	(AB395_00002603 or AB395_0000981)	0	1000	Arginine and Proline Metabolism	rxn extracted from iHZ565 and iGD1575 using orthologs	3.5.3.11	R01157	rxn00858	[]	1	1	1
225	r_0230	fructose-bisphosphatase	h2o[c] + fdp[c] -> h[c] + pi[c] + f6p[c]	0	(AB395_00005827 or AB395_00003182)	0	1000	Glycolysis / Gluconeogenesis	rxn extracted from iHZ565 and iGD1575 using orthologs	3.1.3.11	R00762	rxn00549	FBP	1	1	1
226	r_0231	phosphotransacetylase	h[c] + pi[c] + accoa[c] <=> coa[c] + actp[c]	1	AB395_00005523	-1000	1000	Glycolysis / Gluconeogenesis	rxn extracted from iHZ565 and iGD1575 using orthologs	2.3.1.8	R00230	rxn00173	PTAr	1	1	1
227	r_0232	adenosine hydrolase	h2o[c] + adn[c] -> rib__D[c] + ade[c]	0	AB395_00003745	0	1000	Purine Metabolism	rxn extracted from iHZ565 and iGD1575 using orthologs	3.2.2.1	R01245	rxn00927	[]	1	1	1
228	r_0233	acetolactate synthase	h[c] + pyr[c] + thmpp[c] -> co2[c] + 2ahethmpp[c]	0	( AB395_00001214 and AB395_00001215 )	0	1000	Valine, Leucine and Isoleucine Biosynthesis	rxn extracted from iHZ565 using orthologs	1.2.4.1	R00014	rxn00011	[]	1	1	1
229	r_0234	phosphoribosylglycinamide formyltransferase, irreversible	10fthf[c] + gar[c] -> h[c] + thf[c] + fgam[c]	0	AB395_0000881	0	1000	Purine Metabolism	rxn extracted from iHZ565 and iGD1575 using orthologs	2.1.2.2	R04325	rxn03004	[]	1	1	1
230	r_0235	phosphoglycerate dehydrogenase reversible	nad[c] + 3pg[c] <=> h[c] + nadh[c] + 3php[c]	1	( AB395_00005959 or AB395_00003010 or AB395_00005291 )	-1000	1000	Glycine, Serine, and Threonine Metabolism	rxn extracted from iHZ565 and iGD1575 using orthologs	1.1.1.95	R01513	rxn01101	[]	1	1	1
231	r_0236	Acetyl-CoA ACP transacylase	accoa[c] + ACP[c] <=> coa[c] + acACP[c]	1	AB395_00003620	-1000	1000	Fatty Acid Biosynthesis	rxn extracted from iHZ565 and iGD1575 using orthologs	2.3.1.-	R01624	rxn05349	[]	1	1	1
232	r_0237	phosphoribosylaminoimidazole synthase	atp[c] + fpram[c] -> h[c] + pi[c] + adp[c] + air[c]	0	AB395_0000882	0	1000	Purine Metabolism	rxn extracted from iHZ565 and iGD1575 using orthologs	6.3.3.1	R04208	rxn02937	[]	1	1	1
233	r_0238	glutamine phosphoribosyldiphosphate amidotransferase	h2o[c] + gln__L[c] + prpp[c] -> ppi[c] + glu__L[c] + pram[c]	0	AB395_0000821	0	1000	Purine Metabolism	rxn extracted from iHZ565 and iGD1575 using orthologs	2.4.2.14	R01072	rxn00790	[]	1	1	1
234	r_0239	alanine racemase	ala__L[c] <=> ala__D[c]	1	AB395_0000824	-1000	1000	Alanine, Aspartate and Glutamate metabolism	rxn extracted from iHZ565 and iGD1575 using orthologs	5.1.1.1	R00401	rxn00283	[]	1	1	1
235	r_0240	3-methyl-2-oxobutanoate hydroxymethyltransferase	h2o[c] + 3mob[c] + mlthf[c] -> thf[c] + 2dhp[c]	0	(AB395_00005343 or AB395_00002136)	0	1000	Pantothenate and CoA Biosynthesis	rxn extracted from iHZ565 and iGD1575 using orthologs	2.1.2.11	R01226	rxn00912	[]	1	1	1
236	r_0241	3-oxoacyl-[acyl-carrier-protein] reductase (n-C16:0)	h[c] + nadph[c] + 3opalmACP[c] <=> nadp[c] + 3hpalmACP[c]	1	( AB395_00002031 and AB395_0000838 and AB395_00003438 and AB395_00006012 )	-1000	1000	Fatty Acid Biosynthesis	rxn extracted from iHZ565 and iGD1575 using orthologs	1.1.1.100	R04543	rxn05336	[]	1	1	1
237	r_0242	argininosuccinate lyase	argsuc[c] <=> fum[c] + arg__L[c]	1	AB395_00002896	-1000	1000	Alanine, Aspartate and Glutamate metabolism	rxn extracted from iHZ565 and iGD1575 using orthologs	4.3.2.1	R01086	rxn00802	[]	1	1	1
238	r_0243	ornithine cyclodeaminase	orn[c] -> 2 h[c] + nh3[c] + pro__L[c]	0	(AB395_00003779 or AB395_00005104 or AB395_00006374)	0	1000	Arginine and Proline Metabolism	rxn extracted from iHZ565 and iGD1575 using orthologs	4.3.1.12	R00671	rxn00471	[]	1	1	1
239	r_0244	Deoxyadenosine deaminase	h2o[c] + dad_2[c] -> nh3[c] + din[c]	0	AB395_00003850	0	1000	Purine Metabolism	rxn extracted from iHZ565 and iGD1575 using orthologs	3.5.4.4	R02556	rxn01858	[]	1	1	1
240	r_0246	O-Succinyl-L-homoserine succinate-lyase (adding cysteine)	suchms[c] + h2s[c] <=> h[c] + hcys__L[c] + succ[c]	1	AB395_0000153	-1000	1000	Cysteine and Methionine Metabolism	rxn extracted from iHZ565 and iGD1575 using orthologs	2.5.1.48	R01288	rxn05957	[]	1	1	1
241	r_0247	3-hydroxyacyl-[acyl-carrier-protein] dehydratase (n-C12:0)	3hddecACP[c] -> h2o[c] + tddec2eACP[c]	0	(AB395_00004044 or AB395_00001277 or AB395_00001865)	0	1000	Fatty Acid Biosynthesis	rxn extracted from iHZ565 and iGD1575 using orthologs	4.2.1.59	R04965	rxn05331	[]	1	1	1
242	r_0248	3-hydroxyacyl-CoA dehydrogenase (3-oxodecanoyl-CoA)	nad[c] + 3hdcoa[c] <=> h[c] + nadh[c] + 3odcoa[c]	1	(AB395_00006412 or AB395_00002665)	-1000	1000	Fatty Acid Metabolism	rxn extracted from iHZ565 and iGD1575 using orthologs	1.1.1.35	R04743	rxn03244	[]	1	1	1
243	r_0249	3-oxoacyl-[acyl-carrier-protein] synthase (n-C10:0)	h[c] + malACP[c] + ocACP[c] -> 3odecACP[c] + co2[c] + ACP[c]	0	( AB395_00004043 or AB395_0000840 or AB395_00001863 or AB395_00001864 )	0	1000	Fatty Acid Biosynthesis	rxn extracted from iHZ565 and iGD1575 using orthologs	2.3.1.41; 2.3.1.179	R04960	rxn05343	[]	1	1	1
244	r_0250	adenylosuccinate lyase	dcamp[c] -> amp[c] + fum[c]	0	AB395_00001559	0	1000	Alanine, Aspartate and Glutamate metabolism	rxn extracted from iHZ565 and iGD1575 using orthologs	4.3.2.2	R01083	rxn00800	[]	1	1	1
245	r_0251	serine O-acetyltransferase, irreversible	accoa[c] + ser__L[c] -> coa[c] + acser[c]	0	AB395_00003234	0	1000	Sulfur Metabolism	rxn extracted from iHZ565 and iGD1575 using orthologs	2.3.1.30	R00586	rxn00423	[]	1	1	1
246	r_0252	3-hydroxyacyl-CoA dehydratase (3-hydroxytetradecanoyl-CoA)	3htdcoa[c] <=> h2o[c] + td2coa[c]	1	(AB395_0000986 or AB395_00002383 or AB395_00004190 or AB395_00006257)	-1000	1000	Fatty Acid Metabolism	rxn extracted from iHZ565 and iGD1575 using orthologs	4.2.1.17	R04740	rxn03241	[]	1	1	1
247	r_0253	tryptophan synthase (indoleglycerol phosphate)	ser__L[c] + 3ig3p[c] -> h2o[c] + g3p[c] + trp__L[c]	0	AB395_0000907	0	1000	Phenylalanine Tyrosine Tryptophan Biosynthesis	rxn extracted from iHZ565 and iGD1575 using orthologs	4.2.1.20	R02722	rxn01964	[]	1	1	1
248	r_0254	cob(I)alamin adenosyltransferase	atp[c] + cbl1[c] <=> pppi[c] + adocbl[c]	1	AB395_00001876	-1000	1000	Porphyrin and Chlorophyll Metabolism	gap-filling	2.5.1.17	R01492	[]	[]	1	1	1
249	r_0255	3-oxoacyl-[acyl-carrier-protein] synthase (n-C12:0)	h[c] + malACP[c] + dcaACP[c] -> co2[c] + ACP[c] + 3oddecACP[c]	0	( AB395_00004043 or AB395_0000840 or AB395_00001863 or AB395_00001864 )	0	1000	Fatty Acid Biosynthesis	rxn extracted from iHZ565 and iGD1575 using orthologs	2.3.1.41; 2.3.1.179	R04963	rxn05348	[]	1	1	1
250	r_0256	1-deoxy-D-xylulose 5-phosphate synthase	h[c] + g3p[c] + pyr[c] -> co2[c] + dxyl5p[c]	0	AB395_0000545	0	1000	Terpenoid Backbone Biosynthesis	rxn extracted from iHZ565 and iGD1575 using orthologs	2.2.1.7	R05636	rxn03909	[]	1	1	1
251	r_0257	phosphopentomutase	r5p[c] -> r1p[c]	0	AB395_00003851	0	1000	Purine Metabolism	rxn extracted from iHZ565 and iGD1575 using orthologs	5.4.2.7	R01057	rxn00778	[]	1	1	1
252	r_0258	Aminobutyraldehyde dehydrogenase	h2o[c] + nad[c] + 4abutn[c] -> 2 h[c] + nadh[c] + 4abut[c]	0	( AB395_00002368 or AB395_00006362 or AB395_00002722 or AB395_00005965 or AB395_00005349 or AB395_00005622 or AB395_00002225 )	0	1000	Arginine and Proline Metabolism	rxn extracted from iHZ565 and iGD1575 using orthologs	1.2.1.3; 1.2.1.19; 1.2.1.-	R02549	rxn01851	[]	1	1	1
253	r_0259	magnesium transport via ABC system	atp[c] + h2o[c] + mg2[e] -> h[c] + pi[c] + adp[c] + mg2[c]	0	AB395_00006705	0	1000	Transport	rxn extracted from iHZ565 using orthologs	3.6.3.2	[]	rxn10571	[]	1	1	0
254	r_0260	thymidine kinase (ATP:thymidine)	atp[c] + thymd[c] -> adp[c] + dtmp[c]	0	(AB395_00002423 or AB395_00005830)	0	1000	Pyrimidine Metabolism	rxn extracted from iHZ565 and iGD1575 using orthologs	2.7.1.21	R01567	rxn01143	[]	1	1	1
255	r_0261	3-oxoacyl-[acyl-carrier-protein] synthase (n-C14:0)	h[c] + malACP[c] + ddcaACP[c] -> co2[c] + ACP[c] + 3omrsACP[c]	0	( AB395_00004043 or AB395_0000840 or AB395_00001863 or AB395_00001864 )	0	1000	Fatty Acid Biosynthesis	rxn extracted from iHZ565 and iGD1575 using orthologs	2.3.1.41; 2.3.1.179	R04726	rxn05345	[]	1	1	1
256	r_0262	4-Hydroxy-L-threonine synthase	h2o[c] + phthr[c] -> h[c] + pi[c] + 4hthr[c]	0	AB395_0000591	0	1000	Vitamin B6 Metabolism	rxn extracted from iHZ565 and iGD1575 using orthologs	4.2.3.1	R05086	rxn03446	[]	1	1	1
257	r_0263	6-phosphogluconolactonase	h2o[c] + 6pgl[c] -> h[c] + 6pgc[c]	0	AB395_0000352	0	1000	Pentose Phosphate Pathway	rxn extracted from iHZ565 and iGD1575 using orthologs	3.1.1.31	R02035	rxn01476	PGL	1	1	1
258	r_0264	phosphoribosyl-AMP cyclohydrolase	h2o[c] + prbamp[c] -> prfp[c]	0	AB395_00001185	0	1000	Histidine Metabolism	rxn extracted from iHZ565 and iGD1575 using orthologs	3.5.4.19	R04037	rxn02835	[]	1	1	1
259	r_0265	3-hydroxyacyl-CoA dehydrogenase (3-oxohexadecanoyl-CoA)	nad[c] + 3hhdcoa[c] <=> h[c] + nadh[c] + 3ohdcoa[c]	1	(AB395_00002665 or AB395_00006412)	-1000	1000	Fatty Acid Metabolism	rxn extracted from iHZ565 and iGD1575 using orthologs	1.1.1.35	R04737	rxn03239	[]	1	1	1
260	r_0266	purine-nucleoside phosphorylase (Xanthosine)	h[c] + pi[c] + xtsn[c] <=> r1p[c] + xan[c]	1	AB395_00003846	-1000	1000	Purine Metabolism	rxn extracted from iHZ565 and iGD1575 using orthologs	2.4.2.1	R02297	rxn01649	[]	1	1	1
261	r_0267	2-isopropylmalate hydratase	h2o[c] + 2ippm[c] <=> 3c3hmp[c]	1	( AB395_00003488 and AB395_00003508 )	-1000	1000	Valine, Leucine and Isoleucine Biosynthesis	rxn extracted from iHZ565 and iGD1575 using orthologs	4.2.1.33	R03968	rxn02789	[]	1	1	1
262	r_0268	enoyl-[acyl-carrier-protein] reductase (NADH) (n-C6:0)	h[c] + nadh[c] + thex2eACP[c] -> nad[c] + hexACP[c]	0	( AB395_0000564 and AB395_00004042 )	0	1000	Fatty Acid Biosynthesis	rxn extracted from iHZ565 and iGD1575 using orthologs	1.3.1.9; 2.3.1.-	R04955	rxn05326	[]	1	1	1
263	r_0269	NADH dehydrogenase	5 h[c] + nadh[c] + q[c] <=> nad[c] + qh2[c] + 4 h[e]	1	(( AB395_00002256 ) and ( AB395_00002257 ) and (AB395_00002259 ) and ( AB395_00002260 ) and ( AB395_00002261 ) and ( AB395_00002262 ) and ( AB395_00002263 ) and ( AB395_00002264 ) and ( AB395_00002265 ) and ( AB395_00002266 ) and ( AB395_00002267 ) and ( AB395_00002271 ) and ( AB395_00002272 )) or (( AB395_00001013 ) and ( AB395_00001014 ) and ( AB395_00001015 ) and ( AB395_00001016 ) and ( AB395…	-1000	1000	Oxidative Phosphorylation	rxn extracted from iHZ565 using orthologs	1.6.5.3	[]	[]	NADH16	1	1	0
264	r_0270	Glycine Cleavage System	nad[c] + thf[c] + gly[c] -> h[c] + nh3[c] + nadh[c] + co2[c] + mlthf[c]	0	AB395_0000881	0	1000	One carbon pool by folate	rxn extracted from iHZ565 and iGD1575 using orthologs	2.1.2.1	R01221	rxn00908	[]	1	1	1
265	r_0271	malate dehydrogenase	nad[c] + mal__L[c] <=> h[c] + nadh[c] + oaa[c]	1	AB395_00003478	-1000	1000	Glycolysis / Gluconeogenesis	rxn extracted from iHZ565 and iGD1575 using orthologs	1.1.1.37	R00342	rxn00248	MDH	1	1	1
266	r_0272	chorismate mutase	chor[c] -> pphn[c]	0	(AB395_00003572 or AB395_0000189)	0	1000	Phenylalanine Tyrosine Tryptophan Biosynthesis	rxn extracted from iHZ565 and iGD1575 using orthologs	5.4.99.5	R01715	rxn01256	[]	1	1	1
267	r_0273	argininosuccinate synthase	atp[c] + asp__L[c] + citr__L[c] -> ppi[c] + amp[c] + argsuc[c]	0	AB395_00003602	0	1000	Alanine, Aspartate and Glutamate metabolism	rxn extracted from iHZ565 and iGD1575 using orthologs	6.3.4.5	R01954	rxn01434	[]	1	1	1
268	r_0274	3-hydroxyacyl-CoA dehydrogenase (3-oxohexanoyl-CoA)	nad[c] + 3hhcoa[c] <=> h[c] + nadh[c] + 3ohcoa[c]	1	(AB395_00002665 or AB395_00006412)	-1000	1000	Fatty Acid Metabolism	rxn extracted from iHZ565 and iGD1575 using orthologs	1.1.1.35	R04748	rxn03249	[]	1	1	1
269	r_0275	thiazole phosphate synthesis	atp[c] + tyr__L[c] + dxyl5p[c] + cys__L[c] -> ppi[c] + h2o[c] + amp[c] + co2[c] + ala__L[c] + 4mpetz[c] + 4hba[c]	0	AB395_00006223	0	1000	Thiamin Metabolism	rxn extracted from iHZ565 and iGD1575 using orthologs	[]	[]	rxn09310	[]	1	1	1
270	r_0276	H2O transport via diffusion	h2o[e] <=> h2o[c]	1	spontaneous	-1000	1000	Transport	rxn extracted from iHZ565 and iGD1575 using orthologs	[]	[]	rxn05319	H2Ot	1	1	1
271	r_0277	nitrogenase	16 atp[c] + 16 h2o[c] + 8 fdxrd[c] + n2[c] -> 8 h[c] + 16 pi[c] + 16 adp[c] + 8 fdxox[c] + 2 fixedNH3[c] + h2[c]	0	( AB395_00004603 ) and ( AB395_00004462 ) and ( AB395_00004463 ) and ( AB395_00004451 ) and ( AB395_00004450 ) and ( AB395_00001850 ) and ( AB395_00001849 ) and ( AB395_00004446 ) and ( AB395_00004465 )	0	1000	Nitrogen Metabolism; Symbiosis	rxn extracted from iHZ565 and iGD1575 using orthologs	1.18.6.1	[]	rxn06874	[]	1	1	1
272	r_0278	nucleotide phosphatase	nac[c] + r1p[c] <=> pi[c] + nicrns[c]	1	AB395_00003846	-1000	1000	Nicotinate and Nicotinamide	rxn extracted from iHZ565 and iGD1575 using orthologs	2.4.2.1	R02295	rxn01647	[]	1	1	1
273	r_0279	methenyltetrahydrofolate cyclohydrolase	h2o[c] + methf[c] <=> h[c] + 10fthf[c]	1	AB395_00002416	-1000	1000	One carbon pool by folate	rxn extracted from iHZ565 and iGD1575 using orthologs	3.5.4.9	R01655	rxn01211	[]	1	1	1
274	r_0280	phosphoribosylpyrophosphate synthetase	atp[c] + r5p[c] -> amp[c] + prpp[c]	0	(AB395_00006676 or AB395_00002346)	0	1000	Purine Metabolism	rxn extracted from iHZ565 and iGD1575 using orthologs	2.7.6.1	R01049	rxn00770	[]	1	1	1
275	r_0281	phosphoribosyl-ATP pyrophosphatase	h2o[c] + prbatp[c] -> ppi[c] + prbamp[c]	0	(AB395_00001185 or AB395_00003757)	0	1000	Histidine Metabolism	rxn extracted from iHZ565 and iGD1575 using orthologs	3.6.1.31	R04035	rxn02834	[]	1	1	1
276	r_0282	CDP-diacylglycerol-serine O-phosphatidyltransferase	ser__L[c] + cdpdag_cho[c] -> h[c] + ps_cho[c] + cmp[c]	0	AB395_0000819	0	1000	Glycine, Serine, and Threonine Metabolism	rxn extracted from iHZ565 using orthologs	2.7.8.8	R01800	rxn06044	[]	1	1	0
277	r_0283	3-hydroxyacyl-CoA dehydratase (3-hydroxyoctanoyl-CoA)	3hocoa[c] <=> h2o[c] + oc2coa[c]	1	(AB395_00004190 or AB395_00006257 or AB395_00002383 or AB395_0000986)	-1000	1000	Fatty Acid Metabolism	rxn extracted from iHZ565 and iGD1575 using orthologs	4.2.1.17	R04746	rxn03247	[]	1	1	1
278	r_0284	ATP phosphoribosyltransferase reversible	atp[c] + prpp[c] <=> ppi[c] + prbatp[c]	1	(AB395_0000444 or AB395_0000443)	-1000	1000	Histidine Metabolism	rxn extracted from iHZ565 and iGD1575 using orthologs	2.4.2.17	R01071	rxn00789	[]	1	1	1
279	r_0285	fructose-bisphosphate aldolase	fdp[c] <=> g3p[c] + dhap[c]	1	( AB395_00005738 or AB395_00005512 or AB395_00003106 )	-1000	1000	Glycolysis / Gluconeogenesis	rxn extracted from iHZ565 and iGD1575 using orthologs	4.1.2.13	R01068	rxn00786	FBA	1	1	1
280	r_0286	histidinol-phosphatase	h2o[c] + hisp[c] -> h[c] + pi[c] + histd[c]	0	(AB395_00005827 or AB395_00003182)	0	1000	Histidine Metabolism	rxn extracted from iHZ565 and iGD1575 using orthologs	3.1.3.15	R03013	rxn02160	[]	1	1	1
281	r_0287	Adenosine deaminase	h2o[c] + adn[c] -> nh3[c] + ins[c]	0	AB395_00003850	0	1000	Purine Metabolism	rxn extracted from iHZ565 and iGD1575 using orthologs	3.5.4.4	R01560	rxn01137	[]	1	1	1
282	r_0288	proline oxidase (L-proline, NAD)	nad[c] + pro__L[c] -> h[c] + nadh[c] + 1pyr5c[c]	0	( AB395_RS16160 and AB395_00002338 )	0	1000	Arginine and Proline Metabolism	rxn extracted from iHZ565 and iGD1575 using orthologs	1.5.1.2	R01248	rxn00929	[]	1	1	1
283	r_0289	urease	h2o[c] + urea[c] -> 2 nh3[c] + co2[c]	0	(AB395_00002562 and AB395_00002563 and AB395_00002561)	0	1000	Arginine biosynthesis	rxn extracted from iHZ565 and iGD1575 using orthologs	3.5.1.5	R00131	rxn00101	[]	1	1	1
284	r_0290	aspartate transaminase	asp__L[c] + akg[c] <=> glu__L[c] + oaa[c]	1	(AB395_00006204 or AB395_00002709 or AB395_00006481 or AB395_00003827)	-1000	1000	Alanine, Aspartate and Glutamate metabolism	rxn extracted from iHZ565 and iGD1575 using orthologs	2.6.1.1	R00355	rxn00260	[]	1	1	1
285	r_0291	purine-nucleoside phosphorylase (Deoxyinosine)	h[c] + pi[c] + din[c] <=> 2dr1p[c] + hxan[c]	1	AB395_00003846	-1000	1000	Purine Metabolism	rxn extracted from iHZ565 and iGD1575 using orthologs	2.4.2.1	R02748	rxn01985	[]	1	1	1
286	r_0292	3-isopropylmalate dehydratase	3c2hmp[c] <=> h2o[c] + 2ippm[c]	1	( AB395_00003488 and AB395_00003508 )	-1000	1000	Valine, Leucine and Isoleucine Biosynthesis	rxn extracted from iHZ565 and iGD1575 using orthologs	4.2.1.33	R04001	rxn02811	[]	1	1	1
287	r_0293	riboflavin synthase	2 dmlz[c] -> 6r5au[c] + ribflv[c]	0	AB395_0000915	0	1000	Riboflavin Metabolism	rxn extracted from iHZ565 using orthologs	2.5.1.9	R00066	rxn00048	[]	1	1	1
288	r_0294	phosphatidylserine decarboxylase	h[c] + ps_cho[c] <=> co2[c] + pe_hs[c]	1	AB395_0000818	-1000	1000	Glycine, Serine, and Threonine Metabolism	rxn extracted from iHZ565 using orthologs	4.1.1.65	R02055	[]	[]	1	1	0
289	r_0295	arginase	h2o[c] + arg__L[c] -> orn[c] + urea[c]	0	AB395_00003428	0	1000	Arginine biosynthesis; Arginine and Proline Metabolism	rxn extracted from iHZ565 and iGD1575 using orthologs	3.5.3.1	R00551	rxn00394	[]	1	1	1
290	r_0296	acyl-CoA dehydrogenase (butanoyl-CoA)	fad[c] + btcoa[c] <=> b2coa[c] + fadh2[c]	1	AB395_00005863	-1000	1000	Fatty Acid Metabolism	rxn extracted from iHZ565 and iGD1575 using orthologs	1.3.99.3	R01175	rxn00872	[]	1	1	1
291	r_0297	deoxycytidine deaminase	h2o[c] + dcyt[c] -> nh3[c] + duri[c]	0	AB395_00003845	0	1000	Pyrimidine Metabolism	rxn extracted from iHZ565 and iGD1575 using orthologs	3.5.4.5	R02485	rxn01800	[]	1	1	1
292	r_0298	phosphoenolpyruvate synthase	atp[c] + h2o[c] + pyr[c] -> h[c] + amp[c] + pi[c] + pep[c]	0	AB395_00006682	0	1000	Glycolysis / Gluconeogenesis	rxn extracted from iHZ565 using orthologs	2.7.9.2	R00199	rxn00147	PPS	1	1	0
293	r_0299	dimethylallyltranstransferase	ipdp[c] + dmpp[c] -> ppi[c] + grdp[c]	0	AB395_00003625	0	1000	Terpenoid Backbone Biosynthesis	rxn extracted from iHZ565 and iGD1575 using orthologs	2.5.1.1	R01658	rxn01213	[]	1	1	1
294	r_0300	alanyl aminopeptidase (cys-gly)	h2o[c] + cgly[c] -> gly[c] + cys__L[c]	0	AB395_0000811	0	1000	Glutathione Metabolism	rxn extracted from iHZ565 and iGD1575 using orthologs	3.4.11.2	R00899	rxn00650	[]	1	1	1
295	r_0301	purine-nucleoside phosphorylase (Adenosine)	h[c] + pi[c] + adn[c] <=> r1p[c] + ade[c]	1	AB395_00003846	-1000	1000	Purine Metabolism	rxn extracted from iHZ565 and iGD1575 using orthologs	2.4.2.1	R01561	rxn01138	[]	1	1	1
296	r_0302	3-hydroxyacyl-[acyl-carrier-protein] dehydratase (n-C8:0)	3hoctACP[c] -> h2o[c] + toct2eACP[c]	0	(AB395_00004044 or AB395_00001277 or AB395_00001865)	0	1000	Fatty Acid Biosynthesis	rxn extracted from iHZ565 and iGD1575 using orthologs	4.2.1.59	R04537	rxn05334	[]	1	1	1
297	r_0303	nucleoside-diphosphate kinase (ATP:UDP)	atp[c] + udp[c] <=> adp[c] + utp[c]	1	AB395_0000861	-1000	1000	Pyrimidine Metabolism	rxn extracted from iHZ565 and iGD1575 using orthologs	2.7.4.6	R00156	rxn00117	[]	1	1	1
298	r_0304	homoserine dehydrogenase (NADPH)	nadp[c] + hom__L[c] <=> h[c] + nadph[c] + aspsa[c]	1	AB395_00001358	-1000	1000	Glycine, Serine, and Threonine Metabolism	rxn extracted from iHZ565 and iGD1575 using orthologs	1.1.1.3	R01775	rxn01302	[]	1	1	1
299	r_0305	deoxyguanylate kinase (dGMP:ATP)	atp[c] + dgmp[c] <=> adp[c] + dgdp[c]	1	AB395_0000843	-1000	1000	Purine Metabolism	rxn extracted from iHZ565 and iGD1575 using orthologs	2.7.4.8	R02090	rxn01509	[]	1	1	1
300	r_0306	Homocitrate transport	atp[c] + h2o[c] + homocitrate[e] <=> h[c] + pi[c] + adp[c] + homocitrate[c]	1		-1000	1000	Transport	gap-filling	[]	[]	[]	[]	1	1	1
301	r_0307	orotidine-5-phosphate decarboxylase	h[c] + orot5p[c] -> co2[c] + ump[c]	0	AB395_00004141	0	1000	Pyrimidine Metabolism	rxn extracted from iHZ565 and iGD1575 using orthologs	4.1.1.23	R00965	rxn00710	[]	1	1	1
302	r_0308	4-amino-5-hydroxymethyl-2-methylpyrimidine synthetase	h20[c] + amet[c] + air[c] -> 4 h[c] + pi[c] + for[c] + met__L[c] + 4ahmmp[c] + dad_5[c] + co[c]	0	AB395_00006220	0	1000	Thiamin Metabolism	rxn extracted from iGD1575 using orthologs	[]	[]	rxn09997	[]	1	0	1
303	r_0309	glycine hydroxymethyltransferase	ser__L[c] + thf[c] -> h2o[c] + gly[c] + mlthf[c]	0	AB395_0000912	0	1000	Glycine, Serine, and Threonine Metabolism	rxn extracted from iHZ565 and iGD1575 using orthologs	2.1.2.1	R00945	rxn00692	[]	1	1	1
304	r_0310	succinate dehydrogenase cytochrome b	q[c] + fadh2[c] <=> qh2[c] + fad[c]	1	( AB395_00003485 and AB395_00003484 and AB395_00003482 )	-1000	1000	Oxidative Phosphorylation		1.3.99.1	[]	rxn12212	[]	0	1	0
305	r_0311	molybdate transport via ABC system	atp[c] + h2o[c] + mobd[e] -> h[c] + pi[c] + adp[c] + mobd[c]	0	( AB395_00003295 and AB395_00003296 and AB395_00003297 )	0	1000	Transport	[]	3.A.1.8; -3.A.1.8	[]	rxn05619	[]	0	1	1
306	r_0312	iron (II) transport via ABC system	atp[c] + h2o[c] + fe2[e] -> h[c] + fe2[c] + pi[c] + adp[c]	0	AB395_00003450	0	1000	Transport	[]	[]	[]	rxn05555	[]	0	1	1
307	r_0313	phosphate transport via ABC system	atp[c] + h2o[c] + pi[e] -> h[c] + 2 pi[c] + adp[c]	0	( AB395_0000140 and AB395_0000141 and AB395_0000142 and AB395_0000143 )	0	1000	Transport	[]	3.A.1.7; 3.A.1.7	[]	rxn05145	[]	0	1	1
308	r_0314	adenylate kinase (d form)	datp[c] + damp[c] <=> 2 dadp[c]	1	AB395_00001137	-1000	1000	Purine Metabolism	[]	2.7.4.3	[]	rxn10427	[]	0	1	0
309	r_0315	protoporphyrinogen oxidase (aerobic)	1.5 o2[c] + pppg9[c] -> 3 h2o[c] + ppp9[c]	0	AB395_00004652	0	1000	Porphyrin and Chlorophyll Metabolism	[]	1.3.3.4	[]	rxn09179	[]	0	1	0
310	r_0316	g-glutamyltransferase	ala__L[c] + gthrd[c] -> cgly[c] + gluala[c]	0	AB395_00004888	0	1000	Glutathione Metabolism	[]	2.3.2.2	[]	rxn09521	[]	0	1	0
311	r_0317	Heme O synthase	h2o[c] + pheme[c] + frdp[c] -> ppi[c] + hemeO[c]	0	AB395_0000572	0	1000	Porphyrin and Chlorophyll Metabolism	[]	2.5.1.-	[]	rxn08707	[]	0	1	1
312	r_0318	Pyridoxine 5-phosphate synthase	nad[c] + dxyl5p[c] + phthr[c] -> 2 h[c] + 2 h2o[c] + nadh[c] + pi[c] + co2[c] + pdx5p[c]	0	( AB395_00005329 or AB395_00004900 or AB395_0000845 ) and ( AB395_00002062 )	0	1000	Vitamin B6 Metabolism	[]	1.1.1.262	[]	rxn09072	[]	0	1	0
313	r_0319	R04533	h[c] + nadph[c] + actACP[c] <=> nadp[c] + 3hbutACP[c]	1	( AB395_00002031 and AB395_0000838 and AB395_00003438 and AB395_00006012 )	-1000	1000	Fatty Acid Biosynthesis	[]	1.1.1.100	R04533	[]	[]	0	0	0
314	r_0320	ketol-acid reductoisomerase (2-Acetolactate)	h[c] + nadph[c] + 2ahbut[c] <=> nadp[c] + 23dhmp[c]	1	AB395_00002043	-1000	1000	Valine, Leucine and Isoleucine Biosynthesis	[]	1.1.1.86	[]	rxn08764	[]	0	1	0
315	r_0321	thiamine transport	atp[c] + h2o[c] + thm[e] -> h[c] + pi[c] + adp[c] + thm[c]	0	( AB395_00003609 and AB395_00003610 and AB395_00003611 )	0	1000	Transport	[]	[]	[]	rxn05177	[]	0	1	1
316	r_0322	fatty-acyl-ACP hydrolase	h2o[c] + palmACP[c] <=> h[c] + hdca[c] + ACP[c]	1	AB395_0000210	-1000	1000	Fatty Acid Biosynthesis	[]	3.1.2.14	R01706	rxn06033	[]	0	0	0
317	r_0323	UDP-N-acetylmuramoyl-L-alanyl-D-glutamyl-meso-2,6-diaminopimeloyl-D-alanyl-D-alanine synthetase	atp[c] + alaala[c] + ugmd[c] -> h[c] + pi[c] + adp[c] + ugmda[c]	0	AB395_00002154	0	1000	Lysine Biosynthesis	[]	6.3.2.10	[]	rxn13914	[]	0	1	0
318	r_0324	Lysyl-tRNA synthetase	atp[c] + h[c] + lys__L[c] + trnalys[c] -> ppi[c] + amp[c] + lystrna[c]	0	( AB395_00004084 or AB395_00003273 )	0	1000	Lysine Biosynthesis	[]	6.1.1.6	[]	rxn08857	[]	0	1	0
319	r_0325	enoyl-[acyl-carrier-protein] reductase (NADPH) (n-C16:0)	h[c] + nadph[c] + tpalm2eACP[c] -> nadp[c] + palmACP[c]	0	( AB395_0000564 and AB395_00004042 )	0	1000	Fatty Acid Biosynthesis	[]	1.3.1.10	R04970	rxn08393	[]	0	1	0
320	r_0326	sulfate transport via ABC system	atp[c] + h2o[c] + so4[e] -> h[c] + pi[c] + adp[c] + so4[c]	0	( AB395_00005850 and ( AB395_00005851 or AB395_00005852 ) and AB395_00005853 )	0	1000	Transport	[]	[]	[]	rxn05153	[]	0	1	1
321	r_0327	aminopeptidase (pro-gly)	h2o[c] + progly[c] -> gly[c] + pro__L[c]	0	( AB395_00003869 or AB395_00001353 or AB395_0000851 )	0	1000	Arginine and Proline Metabolism	[]	3.4.11.2	[]	rxn12638	[]	0	1	1
322	r_0328	NAD(P) transhydrogenase	nadh[c] + nadp[c] + 2 h[e] -> 2 h[c] + nad[c] + nadph[c]	0	AB395_00001349 or AB395_00003222 or (( AB395_00003221 ) and ( AB395_00003220 ))	0	1000	Transport	[]	1.6.1.1	[]	rxn10125	THD2	0	1	1
323	r_0329	enoyl-[acyl-carrier-protein] reductase (NADH) (n-C16:0)	h[c] + nadh[c] + tpalm2eACP[c] -> nad[c] + palmACP[c]	0	( AB395_0000564 and AB395_00004042 )	0	1000	Fatty Acid Biosynthesis	[]	1.3.1.10	R04969	rxn05328	[]	0	0	1
324	r_0330	ATP synthase (two protons for one ATP)	pi[c] + adp[c] + 2 h[e] -> atp[c] + h[c] + h2o[c]	0	(( AB395_0000495 ) or ( AB395_0000494 )) and ( AB395_0000493 ) and ( AB395_0000492 ) and ( AB395_00003462 ) and ( AB395_00003461 ) and ( AB395_00003460 ) and ( AB395_00003459 ) and ( AB395_00003457 )	0	1000	Oxidative Phosphorylation	[]	3.6.3.14	[]	rxn10443	ATPS4r	0	1	0
325	r_0331	R04428	3hbutACP[c] <=> h2o[c] + but2eACP[c]	1	(AB395_00004044 or AB395_00001277 or AB395_00001865)	-1000	1000	Fatty Acid Biosynthesis	[]	4.2.1.59	R04428	rxn05329	[]	0	0	1
326	EX_succinate	Succinate Exchange	succ[e] <=>	0		-1.38	0	Exchange	[]	[]	[]	[]	EX_succ_e	0	1	1
327	EX_homocitrate	Homocitrate Exchange	homocitrate[e] <=>	1		-1000	1000	Exchange	[]	[]	[]	[]	[]	0	1	1
328	EX_fe2	Fe2 Exchange	fe2[e] <=>	1		-1000	1000	Exchange	[]	[]	[]	[]	[]	0	1	1
329	EX_nitrogen	Nitrogen Exchange	n2[e] <=>	1		-1000	1000	Exchange	[]	[]	[]	[]	[]	0	1	1
330	EX_co2	CO2 Exchange	co2[e] <=>	1		-1000	1000	Exchange	[]	[]	[]	[]	EX_co2_e	0	1	1
331	EX_orthophosphate	Orthophosphate Exchange	pi[e] <=>	1		-1000	1000	Exchange	[]	[]	[]	[]	EX_pi_e	0	1	1
332	EX_alaL	L-Alanine Exchange	ala__L[e] ->	0		0	1000	Exchange	[]	[]	[]	[]	[]	0	1	1
333	EX_nh3	Ammonia Exchange	nh3[e] ->	0		0	1000	Exchange	[]	[]	[]	[]	[]	0	1	1
334	EX_sulfate	Sulfate Exchange	so4[e] <=>	1		-1000	1000	Exchange	[]	[]	[]	[]	[]	0	1	1
335	EX_oxygen	Oxygen Exchange	o2[e] <=>	1		-1.26	1000	Exchange	[]	[]	[]	[]	EX_o2_e	0	1	1
336	EX_h2o	H2O Exchange	h2o[e] <=>	1		-1000	1000	Exchange	[]	[]	[]	[]	EX_h2o_e	0	1	1
337	EX_H	H Exchange	h[e] <=>	1		-1000	1000	Exchange	[]	[]	[]	[]	EX_h_e	0	1	1
338	EX_gluL	L-Glutamate Exchange	glu__L[e] <=>	1		-2	1000	Exchange	[]	[]	[]	[]	EX_glu__L_e	0	1	1
339	EX_inost	Myo-Inositol Exchange	inost[e] <=>	1		-0.01	1000	Exchange	[]	[]	[]	[]	[]	0	1	1
340	EX_aspL	L-Aspartate Exchange	asp__L[e] ->	0		0	1000	Exchange	[]	[]	[]	[]	[]	0	1	1
341	EX_malL	L-Malate Exchange	mal__L[e] <=>	1		-1.44	1000	Exchange	[]	[]	[]	[]	EX_mal__L_e	0	1	1
342	EX_mg	Mg2 Exchange	mg2[e] <=>	1		-1000	1000	Exchange	[]	[]	[]	[]	[]	0	1	1
343	EX_cbl1	Cob(I)alamin Exchange	cbl1[e] <=>	1		-1000	1000	Exchange	[]	[]	[]	[]	[]	0	1	1
344	EX_molybdate	Molybdate Exchange	mobd[e] <=>	1		-1000	1000	Exchange	[]	[]	[]	[]	[]	0	1	1
345	EX_thiamine	Thiamine Exchange	thm[e] <=>	1		-1000	1000	Exchange	[]	[]	[]	[]	[]	0	1	1
346	r_0355	nicotinamidase	h2o[c] + ncam[c] -> h[c] + nh3[c] + nac[c]	0	AB395_0000214	0	1000	Nicotinate and Nicotinamide	[]	3.5.1.19	R01268	rxn00938	[]	0	1	1
347	r_0356	Tryptophanyl-tRNA synthetase	atp[c] + h[c] + trp__L[c] + trnatrp[c] -> ppi[c] + amp[c] + trptrna[c]	0	AB395_000037	0	1000	Phenylalanine Tyrosine Tryptophan Biosynthesis	[]	6.1.1.2	R03664	rxn06448	[]	0	1	1
348	r_0357	succinyl-diaminopimelate desuccinylase	h2o[c] + sl26da[c] -> succ[c] + 26dap_LL[c]	0	AB395_000066	0	1000	Lysine Biosynthesis	[]	3.5.1.18	R02734	rxn01973	[]	0	1	1
349	r_0358	Adenosyl cobinamide phosphate guanyltransferase	h[c] + gtp[c] + adocbip[c] -> ppi[c] + agdpcbi[c]	0	AB395_00001879	0	1000	Porphyrin and Chlorophyll Metabolism	[]	2.7.7.62	R05222	rxn03537	[]	0	1	1
350	r_0359	L-allo-Threonine Aldolase	athr__L[c] <=> gly[c] + acald[c]	1	( AB395_00003178 and AB395_00002283 )	-1000	1000	Glycine, Serine, and Threonine Metabolism	[]	4.1.2.49	R06171	rxn04142	[]	0	1	0
351	r_0360	acyl-CoA dehydrogenase (decanoyl-CoA)	fad[c] + dccoa[c] <=> dc2coa[c] + fadh2[c]	1	AB395_00002210	-1000	1000	Fatty Acid Metabolism	[]	1.3.99.3	R04754	rxn03253	[]	0	1	0
352	r_0361	riboflavin kinase	atp[c] + ribflv[c] -> adp[c] + fmn[c]	0	AB395_0000454	0	1000	Riboflavin Metabolism	[]	2.7.1.26	R00549	rxn00392	[]	0	1	1
353	r_0363	4-(cytidine 5-diphospho)-2-C-methyl-D-erythritol kinase	atp[c] + 4c2me[c] -> adp[c] + 2p4c2me[c]	0	AB395_0000504	0	1000	Terpenoid Backbone Biosynthesis	[]	2.7.1.148	R05634	rxn03908	[]	0	1	1
354	r_0364	uroporphyrinogen decarboxylase (uroporphyrinogen III)	4 h[c] + uppg3[c] -> 4 co2[c] + cpppg3[c]	0	AB395_00003703	0	1000	Porphyrin and Chlorophyll Metabolism	[]	4.1.1.37	R03197	rxn02288	[]	0	1	1
355	r_0365	APS-reductase	h2s[c] + acser[c] -> h[c] + ac[c] + cys__L[c]	0	( AB395_00001481 and AB395_00004155 )	0	1000	Sulfur Metabolism	[]	2.5.1.47	R00897	rxn00649	[]	0	1	1
356	r_0366	guanine phosphoribosyltransferase	prpp[c] + gua[c] <=> ppi[c] + gmp[c]	1	( AB395_00002388 or AB395_00002901 or AB395_00001462 )	-1000	1000	Purine Metabolism	[]	2.4.2.8	R01229	rxn00915	[]	0	1	1
357	r_0367	coproporphyrinogen oxidase (O2 required)	2 h[c] + o2[c] + cpppg3[c] -> 2 h2o[c] + 2 co2[c] + pppg9[c]	0	AB395_00001729	0	1000	Porphyrin and Chlorophyll Metabolism	[]	1.3.3.3	R03220	rxn02303	[]	0	1	1
358	r_0368	enoyl-[acyl-carrier-protein] reductase (NADPH) (n-C6:0)	h[c] + nadph[c] + thex2eACP[c] -> nadp[c] + hexACP[c]	0	( AB395_0000564 and AB395_00004042 and AB395_00001296 )	0	1000	Fatty Acid Biosynthesis	[]	1.3.1.10	R04956	rxn05357	[]	0	1	1
359	r_0369	dihydrodipicolinate reductase (NADH)	h[c] + nadh[c] + 23dhdp[c] -> nad[c] + thdp[c]	0	AB395_00003881	0	1000	Lysine Biosynthesis	[]	1.3.1.26	R04198	rxn02928	[]	0	1	0
360	r_0370	5-nucleotidase (UMP)	h2o[c] + ump[c] -> h[c] + pi[c] + uri[c]	0	( AB395_00001306 or AB395_00003153 )	0	1000	Pyrimidine Metabolism	[]	3.1.3.5	R00963	rxn00708	[]	0	1	1
361	r_0371	5-nucleotidase (CMP)	h2o[c] + cmp[c] -> h[c] + pi[c] + cytd[c]	0	( AB395_00001306 or AB395_00003153 )	0	1000	Pyrimidine Metabolism	[]	3.1.3.5	R00511	rxn00363	[]	0	1	1
362	r_0372	enoyl-[acyl-carrier-protein] reductase (NADPH) (n-C10:0)	h[c] + nadph[c] + tdec2eACP[c] -> nadp[c] + dcaACP[c]	0	( AB395_0000564 and AB395_00004042 and AB395_00001296 )	0	1000	Fatty Acid Biosynthesis	[]	1.3.1.10	R04962	rxn05356	[]	0	1	1
363	r_0373	acetyl-CoA C-acyltransferase (hexanoyl-CoA)	accoa[c] + hxcoa[c] <=> coa[c] + 3oocoa[c]	1	AB395_00002188	-1000	1000	Fatty Acid Metabolism	[]	2.3.1.16	R04747	rxn03248	[]	0	1	1
364	r_0374	Glycyl-tRNA synthetase	atp[c] + h[c] + gly[c] + trnagly[c] -> ppi[c] + amp[c] + glytrna[c]	0	( AB395_0000512 or AB395_0000517 )	0	1000	Glycine, Serine, and Threonine Metabolism	[]	6.1.1.14	R03654	rxn06438	[]	0	1	1
365	r_0375	NAD transhydrogenase	nad[c] + nadph[c] -> nadh[c] + nadp[c]	0	( AB395_00001349 ) or ( AB395_00003222 and AB395_00003221 and AB395_00003220 )	0	1000	Nicotinate and Nicotinamide	[]	1.6.1.1	R00112	rxn00083	NADTRHD	0	1	1
366	r_0376	b-ureidopropionase	h[c] + h2o[c] + cala[c] -> nh3[c] + co2[c] + ala_B[c]	0	AB395_00002550	0	1000	Pyrimidine Metabolism	[]	3.5.1.6	R00905	rxn00654	[]	0	1	1
367	r_0377	dihydrouracil dehydrogenase (NAD)	nad[c] + 56dura[c] <=> h[c] + nadh[c] + ura[c]	1	( AB395_00002543 or AB395_00002544 )	-1000	1000	Pyrimidine Metabolism	[]	1.3.1.2	R00977	rxn00719	[]	0	1	0
368	r_0378	methionine synthase	hcys__L[c] + 5mthf[c] -> thf[c] + met__L[c]	0	( AB395_00001907 and AB395_00001890 and AB395_00003394 )	0	1000	Cysteine and Methionine Metabolism	[]	2.1.1.13	R00946	rxn00693	[]	0	1	1
369	r_0379	Guanosine 3-diphosphate 5-triphosphate	h2o[c] + gdptp[c] <=> h[c] + pi[c] + ppgpp[c]	1	( AB395_0000887 and AB395_0000411 )	-1000	1000	Purine Metabolism	[]	3.6.1.11	R03409	rxn02449	[]	0	1	0
370	r_0380	Adenosylcobalamin 5-phosphate synthase	agdpcbi[c] + rdmbzi[c] -> gmp[c] + adocbl[c]	0	AB395_00001788	0	1000	Porphyrin and Chlorophyll Metabolism	[]	2.7.8.26	R05223	rxn03538	[]	0	1	1
371	r_0381	5-nucleotidase (dTMP)	h2o[c] + dtmp[c] -> h[c] + pi[c] + thymd[c]	0	( AB395_00001306 or AB395_00003153 )	0	1000	Pyrimidine Metabolism	[]	3.1.3.35	R01569	rxn01145	[]	0	1	1
372	r_0382	3-hydroxyacyl-CoA dehydratase (3-hydroxyhexanoyl-CoA)	3hhcoa[c] <=> h2o[c] + hx2coa[c]	1	( AB395_00004190 ) or ( AB395_0000164 ) or ( AB395_00002666 ) or ( AB395_0000542 ) or ( AB395_0000986 )	-1000	1000	Fatty Acid Metabolism	[]	4.2.1.17	R04749	rxn03250	[]	0	1	1
373	r_0383	UDP-N-acetylmuramoyl-L-alanyl-D-glutamyl-meso-2,6-diaminopimelate synthetase	atp[c] + 26dap__M[c] + uamag[c] -> h[c] + pi[c] + adp[c] + ugmd[c]	0	AB395_00002155	0	1000	Lysine Biosynthesis	[]	6.3.2.13	R02788	rxn02011	[]	0	1	1
374	r_0384	2-C-methyl-D-erythritol 2,4-cyclodiphosphate synthase	2p4c2me[c] -> 2mecdp[c] + cmp[c]	0	AB395_00001228	0	1000	Terpenoid Backbone Biosynthesis	[]	4.6.1.12	R05637	rxn03910	[]	0	1	1
375	r_0385	5-nucleotidase (dCMP)	h2o[c] + dcmp[c] -> h[c] + pi[c] + dcyt[c]	0	( AB395_00001306 or AB395_00003153 )	0	1000	Pyrimidine Metabolism	[]	3.1.3.5	R01664	rxn01218	[]	0	1	1
376	r_0386	hiamine-phosphate diphosphorylase	h[c] + 4mpetz[c] + 2mahmp[c] -> ppi[c] + thmmp[c]	0	( AB395_00003128 and AB395_0000323 )	0	1000	Thiamin Metabolism	[]	2.5.1.3	R03223	rxn02305	[]	0	1	1
377	r_0387	glutamine-fructose-6-phosphate transaminase	gln__L[c] + f6p[c] -> glu__L[c] + gam6p[c]	0	( AB395_00001448 and AB395_00003926 and AB395_0000129 )	0	1000	Alanine, Aspartate and Glutamate metabolism	[]	2.6.1.16	R00768	rxn00555	[]	0	1	1
378	r_0388	2-dehydro-3-deoxy-phosphogluconate aldolase	2ddg6p[c] -> g3p[c] + pyr[c]	0	AB395_00003246	0	1000	Pentose Phosphate Pathway	[]	4.1.2.14	R05605	rxn03884	[]	0	1	1
379	r_0389	Histidyl-tRNA synthetase	atp[c] + h[c] + his__L[c] + trnahis[c] -> ppi[c] + amp[c] + histrna[c]	0	AB395_RS02115	0	1000	Histidine Metabolism	[]	6.1.1.21	R03655	rxn06439	[]	0	1	1
380	r_0390	Seryl-tRNA synthetase	atp[c] + ser__L[c] + trnaser[c] -> ppi[c] + amp[c] + sertrna[c]	0	AB395_00001305	0	1000	Glycine, Serine, and Threonine Metabolism	[]	6.1.1.11	R03662	rxn06446	[]	0	1	1
381	r_0391	Aspartate racemase	asp__D[c] <=> asp__L[c]	1	AB395_00002055	-1000	1000	Alanine, Aspartate and Glutamate metabolism	[]	5.1.1.13	R00491	rxn00348	[]	0	1	0
382	r_0392	O-Acetyl-L-homoserine acetate-lyase (adding methanethiol)	h2s[c] + achms[c] <=> h[c] + hcys__L[c] + ac[c]	1	AB395_0000989	-1000	1000	Sulfur Metabolism	[]	2.5.1.48	R01287	rxn00952	[]	0	1	1
383	r_0393	sulfite reductase (NADPH2)	4 h[c] + 3 nadph[c] + so3[c] -> 3 h2o[c] + 3 nadp[c] + h2s[c]	0	AB395_00001241	0	1000	Sulfur Metabolism	[]	1.8.2.1	R00858	rxn00623	[]	0	1	1
384	r_0394	Methionyl-tRNA synthetase	atp[c] + met__L[c] + trnamet[c] -> ppi[c] + amp[c] + mettrna[c]	0	AB395_00001654	0	1000	Cysteine and Methionine Metabolism	[]	6.1.1.10	R03659	rxn06443	[]	0	1	1
385	r_0395	5-nucleotidase (XMP)	h2o[c] + xmp[c] -> h[c] + pi[c] + xtsn[c]	0	( AB395_00001306 or AB395_00003153 )	0	1000	Purine Metabolism	[]	3.1.3.5	R02719	rxn01961	[]	0	1	1
386	r_0396	acetyl-CoA C-acyltransferase (decanoyl-CoA)	accoa[c] + dccoa[c] <=> coa[c] + 3oddcoa[c]	1	AB395_00002188	-1000	1000	Fatty Acid Metabolism	[]	2.3.1.16	R04742	rxn03243	[]	0	1	1
387	r_0397	acyl-CoA dehydrogenase (hexadecanoyl-CoA)	pmtcoa[c] + fad[c] -> hdd2coa[c] + fadh2[c]	0	AB395_00002210	0	1000	Fatty Acid Metabolism	[]	1.3.99.3	R01279	rxn00946	[]	0	1	0
388	r_0398	cytidylate kinase (CMP)	atp[c] + cmp[c] <=> adp[c] + cdp[c]	1	AB395_00004055	-1000	1000	Pyrimidine Metabolism	[]	2.7.4.14	R00512	rxn00364	[]	0	1	1
389	r_0399	acyl-CoA dehydrogenase (hexanoyl-CoA)	fad[c] + hxcoa[c] <=> fadh2[c] + hx2coa[c]	1	AB395_00002210	-1000	1000	Fatty Acid Metabolism	[]	1.3.99.3	R04751	rxn03251	[]	0	1	0
390	r_0400	S-adenosylhomocysteine nucleosidase	h2o[c] + ahcys[c] -> ade[c] + rhcys[c]	0	AB395_00004124	0	1000	Cysteine and Methionine Metabolism	[]	3.2.2.9	R00194	rxn00143	[]	0	1	1
391	r_0401	FMN adenylyltransferase	atp[c] + fmn[c] -> ppi[c] + fad[c]	0	AB395_0000454	0	1000	Riboflavin Metabolism	[]	2.7.7.2	R00161	rxn00122	[]	0	1	1
392	r_0402	phosphoserine phosphatase (L-serine)	h2o[c] + pser__L[c] -> h[c] + pi[c] + ser__L[c]	0	AB395_00002097	0	1000	Glycine, Serine, and Threonine Metabolism	[]	3.1.3.3	R00582	rxn00420	[]	0	1	1
393	r_0403	dATP:pyruvate O2-phosphotransferase	pep[c] + dadp[c] <=> pyr[c] + datp[c]	1	AB395_00003138	-1000	1000	Purine Metabolism	[]	2.7.1.40	R01138	rxn00840	[]	0	1	0
394	r_0404	pyruvate carboxylase	atp[c] + pyr[c] + hco3[c] -> h[c] + pi[c] + adp[c] + oaa[c]	0	AB395_00003635	0	1000	Glycolysis / Gluconeogenesis	[]	6.4.1.1	R00344	rxn00250	[]	0	1	1
395	r_0405	acyl-CoA dehydrogenase (dodecanoyl-CoA)	h[c] + fad[c] + ddcacoa[c] <=> fadh2[c] + dd2coa[c]	1	AB395_00002210	-1000	1000	Fatty Acid Metabolism	[]	1.3.99.3	R03857	rxn02720	[]	0	1	0
396	r_0406	L-serine deaminase (rev)	ser__L[c] <=> h[c] + nh3[c] + pyr[c]	1	( AB395_00001471 and AB395_0000145 and AB395_00002018 and AB395_00002037 and AB395_00002382 and AB395_00003169 )	-1000	1000	Glycine, Serine, and Threonine Metabolism	[]	4.2.1.13	R00220	rxn00165	[]	0	1	1
397	r_0407	5-nucleotidase	h2o[c] + nicrnt[c] -> h[c] + pi[c] + nicrns[c]	0	( AB395_00001306 or AB395_00003153 )	0	1000	Nicotinate and Nicotinamide	[]	3.1.3.5	R03346	rxn02400	[]	0	1	1
398	r_0408	Alanyl-tRNA synthetase	atp[c] + h[c] + ala__L[c] + trnaala[c] -> ppi[c] + amp[c] + alatrna[c]	0	AB395_00001690	0	1000	Alanine, Aspartate and Glutamate metabolism	[]	6.1.1.7	R03038	rxn06300	[]	0	1	1
399	r_0409	dCTP deaminase	h2o[c] + ctp[c] -> nh3[c] + utp[c]	0	AB395_0000154	0	1000	Pyrimidine Metabolism	[]	3.5.4.13	R00568	rxn00407	[]	0	1	1
400	r_0410	Phenylalanyl-tRNA synthetase	atp[c] + h[c] + phe__L[c] + trnaphe[c] -> ppi[c] + amp[c] + phetrna[c]	0	( AB395_00004100 or AB395_00004101 )	0	1000	Phenylalanine Tyrosine Tryptophan Biosynthesis	[]	6.1.1.20	R03660	rxn06444	[]	0	1	1
401	r_0411	glycine C-acetyltransferase	accoa[c] + gly[c] <=> coa[c] + 2aobut[c]	1	AB395_00002311	-1000	1000	Glycine, Serine, and Threonine Metabolism	[]	2.3.1.29	R00371	rxn00274	[]	0	1	1
402	r_0412	acetyl-CoA C-acyltransferase (octanoyl-CoA)	accoa[c] + occoa[c] <=> coa[c] + 3odcoa[c]	1	AB395_00002188	-1000	1000	Fatty Acid Metabolism	[]	2.3.1.16	R03778	rxn02680	[]	0	1	1
403	r_0413	sulfate adenylyltransferase	atp[c] + h[c] + so4[c] -> ppi[c] + aps[c]	0	( AB395_0000629 and AB395_0000630 )	0	1000	Sulfur Metabolism	[]	2.7.7.4	R00529	rxn00379	[]	0	1	1
404	r_0414	5-nucleotidase (dTMP)	h2o[c] + nmn[c] -> h[c] + pi[c] + rnam[c]	0	( AB395_00001306 or AB395_00003153 )	0	1000	Nicotinate and Nicotinamide	[]	3.1.3.5	R02323	rxn01670	[]	0	1	1
405	r_0415	3-phosphoshikimate 1-carboxyvinyltransferase	pep[c] + skm5p[c] <=> h[c] + pi[c] + 3psme[c]	1	AB395_00004050	-1000	1000	Phenylalanine Tyrosine Tryptophan Biosynthesis	[]	2.5.1.19	R03460	rxn02476	[]	0	1	1
406	r_0416	anthranilate synthase	gln__L[c] + chor[c] -> h[c] + glu__L[c] + pyr[c] + anth[c]	0	AB395_00002411	0	1000	Phenylalanine Tyrosine Tryptophan Biosynthesis	[]	4.1.3.27	R00986	rxn00727	[]	0	1	1
407	r_0417	enoyl-[acyl-carrier-protein] reductase (NADPH) (n-C4:0)	h[c] + nadph[c] + but2eACP[c] -> nadp[c] + butACP[c]	0	( AB395_0000564 and AB395_00004042 and AB395_00001296 )	0	1000	Fatty Acid Biosynthesis	[]	1.3.1.10	R04430	rxn05353	[]	0	1	1
408	r_0418	phosphoglycerate mutase	2pg[c] <=> 3pg[c]	1	AB395_00003882	-1000	1000	Glycolysis / Gluconeogenesis	[]	5.4.2.1	R01518	rxn01106	PGM	0	1	1
409	r_0419	tyrosyl-tRNA synthetase	atp[c] + h[c] + tyr__L[c] + trnatyr[c] -> ppi[c] + amp[c] + tyrtrna[c]	0	AB395_00001582	0	1000	Phenylalanine Tyrosine Tryptophan Biosynthesis	[]	6.1.1.1	R02918	rxn06280	[]	0	1	1
410	r_0420	hydroxymethylpyrimidine kinase (ATP)	atp[c] + 4ahmmp[c] -> adp[c] + 4ampm[c]	0	AB395_00001900	0	1000	Thiamin Metabolism	[]	2.7.1.49	R03471	rxn02484	[]	0	1	1
411	r_0421	dihydrofolate synthase	atp[c] + glu__L[c] + dhpt[c] -> h[c] + pi[c] + adp[c] + dhf[c]	0	AB395_00003738	0	1000	Folate Biosynthesis	[]	6.3.2.12	R02237	rxn01603	[]	0	1	1
412	r_0422	IMP cyclohydrolase	h2o[c] + imp[c] <=> fprica[c]	1	AB395_00003679	-1000	1000	Purine Metabolism	[]	3.5.4.10	R01127	rxn00832	[]	0	1	1
413	r_0423	fumarase	h2o[c] + fum[c] <=> mal__L[c]	1	( AB395_0000216 or AB395_00001757 )	-1000	1000	TCA Cycle	[]	4.2.1.2	R01082	rxn00799	FUM	0	1	1
414	r_0424	enoyl-[acyl-carrier-protein] reductase (NADPH) (n-C8:0)	h[c] + nadph[c] + toct2eACP[c] -> nadp[c] + ocACP[c]	0	( AB395_0000564 and AB395_00004042 and AB395_00001296 )	0	1000	Fatty Acid Biosynthesis	[]	1.3.1.10	R04959	rxn05352	[]	0	1	1
415	r_0425	Cysteinyl-tRNA synthetase	atp[c] + h[c] + cys__L[c] + trnacys[c] -> ppi[c] + amp[c] + cystrna[c]	0	AB395_0000807	0	1000	Glycine, Serine, and Threonine Metabolism	[]	6.1.1.16	R03650	rxn06435	[]	0	1	1
416	r_0426	glutathione oxidoreductase	h[c] + nadph[c] + gthox[c] <=> nadp[c] + 2 gthrd[c]	1	AB395_00001752	-1000	1000	Glutathione Metabolism	[]	1.6.4.2	R00115	rxn00086	[]	0	1	1
417	r_0427	phosphoribosylaminoimidazolecarboxamide formyltransferase	10fthf[c] + aicar[c] -> thf[c] + fprica[c]	0	AB395_00003679	0	1000	Purine Metabolism	[]	2.1.2.3	R04560	rxn03137	[]	0	1	1
418	r_0428	pantothenate kinase	atp[c] + pnto__R[c] -> adp[c] + 4ppan[c]	0	AB395_00003756	0	1000	Pantothenate and CoA Biosynthesis	[]	2.7.1.33	R03018	rxn12510	[]	0	1	1
419	r_0429	5-nucleotidase (GMP)	h2o[c] + gmp[c] -> h[c] + pi[c] + gsn[c]	0	( AB395_00001306 or AB395_00003153 )	0	1000	Purine Metabolism	[]	3.1.3.5	R01227	rxn00913	[]	0	1	1
420	r_0430	catalase	2 h2o2[c] -> 2 h2o[c] + o2[c]	0	AB395_00001070	0	1000	Phenylalanine Tyrosine Tryptophan Biosynthesis	[]	1.11.1.6	R00009	rxn00006	[]	0	1	1
421	r_0431	glutamate-5-semialdehyde dehydrogenase	nadph[c] + glu5p[c] -> nadp[c] + pi[c] + glu5sa[c]	0	AB395_00003523	0	1000	Arginine and Proline Metabolism	[]	1.2.1.41	R03313	rxn02373	[]	0	1	1
422	r_0432	enolase	2pg[c] <=> h2o[c] + pep[c]	1	AB395_00001212	-1000	1000	Glycolysis / Gluconeogenesis	[]	4.2.1.11	R00658	rxn00459	ENO	0	1	1
423	r_0433	indole-3-glycerol-phosphate synthase	h[c] + 2cpr5p[c] -> h2o[c] + co2[c] + 3ig3p[c]	0	AB395_00001443	0	1000	Phenylalanine Tyrosine Tryptophan Biosynthesis	[]	4.1.1.48	R03508	rxn02507	[]	0	1	1
424	r_0434	2-C-methyl-D-erythritol 4-phosphate cytidylyltransferase	2me4p[c] + ctp[c] -> ppi[c] + 4c2me[c]	0	AB395_00001228	0	1000	Terpenoid Backbone Biosynthesis	[]	2.7.7.60	R05633	rxn03907	[]	0	1	1
425	r_0435	pantetheine kinase	atp[c] + ptth[c] -> adp[c] + pan4p[c]	0	AB395_00003756	0	1000	Pantothenate and CoA Biosynthesis	[]	2.7.1.34	R02971	rxn02128	[]	0	1	0
426	r_0436	GTP diphosphokinase	atp[c] + gtp[c] -> amp[c] + gdptp[c]	0	AB395_0000765	0	1000	Purine Metabolism	[]	3.1.7.2	R00429	rxn00303	[]	0	1	1
427	r_0437	phosphoribosylformylglycinamidine synthase	atp[c] + h2o[c] + gln__L[c] + fgam[c] -> h[c] + glu__L[c] + pi[c] + adp[c] + fpram[c]	0	( AB395_00001666 and AB395_00001668 and AB395_00001672 )	0	1000	Purine Metabolism	[]	6.3.5.3	R04463	rxn03084	[]	0	1	1
428	r_0438	sirohydrochlorin dehydrogenase (NAD)	nad[c] + dscl[c] -> h[c] + nadh[c] + scl[c]	0	AB395_00001239	0	1000	Porphyrin and Chlorophyll Metabolism	[]	1.3.1.76	R03947	rxn02774	[]	0	1	1
429	r_0439	phosphoserine transaminase reversible	glu__L[c] + 3php[c] <=> akg[c] + pser__L[c]	1	AB395_00003011	-1000	1000	Glycine, Serine, and Threonine Metabolism	[]	2.6.1.52	R04173	rxn02914	[]	0	1	1
430	r_0440	Threonyl-tRNA synthetase	atp[c] + thr__L[c] + trnathr[c] -> ppi[c] + amp[c] + thrtrna[c]	0	AB395_00001191	0	1000	Glycine, Serine, and Threonine Metabolism	[]	6.1.1.3	R03663	rxn06447	[]	0	1	1
431	r_0441	5-nucleotidase (IMP)	h2o[c] + imp[c] -> h[c] + pi[c] + ins[c]	0	( AB395_00001306 or AB395_00003153 )	0	1000	Purine Metabolism	[]	3.1.3.5	R01126	rxn00831	[]	0	1	1
432	r_0442	acyl-CoA dehydrogenase (tetradecanoyl-CoA)	fad[c] + tdcoa[c] <=> fadh2[c] + td2coa[c]	1	AB395_00002210	-1000	1000	Fatty Acid Metabolism	[]	1.3.99.3	R03990	rxn02803	[]	0	1	0
433	r_0443	Methionyl-tRNA formyltransferase	10fthf[c] + mettrna[c] -> h[c] + thf[c] + fmettrna[c]	0	( AB395_000063 and AB395_00001131 )	0	1000	Cysteine and Methionine Metabolism	[]	2.1.2.9	R03940	rxn06538	[]	0	1	1
434	r_0444	Glutamyl-tRNA synthetase	atp[c] + h[c] + glu__L[c] + trnaglu[c] -> ppi[c] + amp[c] + glutrna[c]	0	AB395_00003272	0	1000	Alanine, Aspartate and Glutamate metabolism	[]	6.1.1.17	R05578	rxn06937	[]	0	1	1
435	r_0445	5-amino-6-(5-phosphoribosylamino)uracil reductase	h[c] + nadph[c] + 5apru[c] -> nadp[c] + 5aprbu[c]	0	AB395_0000914	0	1000	Riboflavin Metabolism	[]	1.1.1.193	R03458	rxn02474	[]	0	1	1
436	r_0446	Isoleucyl-tRNA synthetase	atp[c] + h[c] + ile__L[c] + trnaile[c] -> ppi[c] + amp[c] + iletrna[c]	0	AB395_0000456	0	1000	Valine, Leucine and Isoleucine Biosynthesis	[]	6.1.1.5	R03656	rxn06440	[]	0	1	1
437	r_0447	5-nucleotidase (dGMP)	h2o[c] + dgmp[c] -> h[c] + pi[c] + dgsn[c]	0	( AB395_00001306 or AB395_00003153 )	0	1000	Purine Metabolism	[]	3.1.3.5	R01968	rxn01445	[]	0	1	1
438	r_0448	L-Arogenate hydro-lyase	h[c] + Largn[c] -> h2o[c] + co2[c] + phe__L[c]	0	AB395_00004016	0	1000	Phenylalanine Tyrosine Tryptophan Biosynthesis	[]	4.2.1.51	R00691	rxn00490	[]	0	1	0
439	r_0449	Aspartyl-tRNA synthetase	atp[c] + h[c] + asp__L[c] + trnaasp[c] -> ppi[c] + amp[c] + asptrna[c]	0	AB395_0000895	0	1000	Alanine, Aspartate and Glutamate metabolism	[]	6.1.1.12	R05577	rxn06936	[]	0	1	1
440	r_0450	acetyl-CoA C-acyltransferase (dodecanoyl-CoA)	h[c] + accoa[c] + ddcacoa[c] <=> coa[c] + 3otdcoa[c]	1	AB395_00002188	-1000	1000	Fatty Acid Metabolism	[]	2.3.1.16	R03858	rxn06510	[]	0	1	1
441	r_0451	phosphoglucomutase	g1p[c] <=> g6p[c]	1	AB395_00003206	-1000	1000	Glycolysis / Gluconeogenesis	[]	5.4.2.2	R00959	rxn00704	[]	0	1	1
442	r_0452	aspartate carbamoyltransferase	asp__L[c] + cbp[c] -> 2 h[c] + pi[c] + cbasp[c]	0	AB395_00001058	0	1000	Alanine, Aspartate and Glutamate metabolism	[]	2.1.3.2	R01397	rxn01018	[]	0	1	1
443	r_0453	Valyl-tRNA synthetase	atp[c] + h[c] + val__L[c] + trnaval[c] -> ppi[c] + amp[c] + valtrna[c]	0	AB395_00001289	0	1000	Valine, Leucine and Isoleucine Biosynthesis	[]	6.1.1.9	R03665	rxn06449	[]	0	1	1
444	r_0454	phosphopantothenoylcysteine decarboxylase	h[c] + 4ppcys[c] -> co2[c] + pan4p[c]	0	AB395_00004182	0	1000	Pantothenate and CoA Biosynthesis	[]	4.1.1.36	R03269	rxn02341	[]	0	1	1
445	r_0455	O-Phospho-4-hydroxy-L-threonine:2-oxoglutarate aminotransferase	glu__L[c] + ohpb[c] <=> akg[c] + phthr[c]	1	AB395_00003011	-1000	1000	Vitamin B6 Metabolism	[]	2.6.1.52	R05085	rxn03445	[]	0	1	1
446	r_0456	acetyl-CoA carboxylase, reversible reaction	atp[c] + accoa[c] + hco3[c] <=> h[c] + pi[c] + adp[c] + malcoa[c]	1	( AB395_00002929 and AB395_00003737 and AB395_00006475 )	-1000	1000	Fatty Acid Biosynthesis	[]	6.4.1.2	R00742	rxn00533	[]	0	1	0
447	r_0457	adenylosuccinate synthase	gtp[c] + asp__L[c] + imp[c] -> 2 h[c] + pi[c] + gdp[c] + dcamp[c]	0	AB395_00003008	0	1000	Alanine, Aspartate and Glutamate metabolism	[]	6.3.4.4	R01135	rxn00838	[]	0	1	1
448	r_0458	hypoxanthine phosphoribosyltransferase (Hypoxanthine)	prpp[c] + hxan[c] <=> ppi[c] + imp[c]	1	AB395_00002901	-1000	1000	Purine Metabolism	[]	2.4.2.8	R01132	rxn00836	[]	0	1	1
449	r_0459	5,10-methylenetetrahydrofolate reductase (NADH)	h[c] + nadh[c] + mlthf[c] -> nad[c] + 5mthf[c]	0	AB395_00002174	0	1000	One carbon pool by folate	[]	1.5.1.20	R07168	rxn04954	[]	0	1	1
450	r_0460	enoyl-[acyl-carrier-protein] reductase (NADPH) (n-C14:0)	h[c] + nadph[c] + tmrs2eACP[c] -> nadp[c] + myrsACP[c]	0	( AB395_0000564 and AB395_00004042 and AB395_00001296 )	0	1000	Fatty Acid Biosynthesis	[]	1.3.1.10	R04967	rxn05351	[]	0	1	1
451	r_0461	dihydrodipicolinate reductase (NADPH)	h[c] + nadph[c] + 23dhdp[c] -> nadp[c] + thdp[c]	0	AB395_00003881	0	1000	Lysine Biosynthesis	[]	1.3.1.26	R04199	rxn02929	[]	0	1	1
452	r_0462	dCTP deaminase	h2o[c] + dctp[c] -> nh3[c] + dutp[c]	0	AB395_0000154	0	1000	Pyrimidine Metabolism	[]	3.5.4.13	R02325	rxn01672	[]	0	1	1
453	r_0463	sirohydrochlorin ferrochetalase	fe2[c] + scl[c] -> 2 h[c] + sheme[c]	0	AB395_00001239	0	1000	Porphyrin and Chlorophyll Metabolism	[]	4.99.1.4	R02864	rxn02056	[]	0	1	1
454	r_0464	GMP synthase	atp[c] + h2o[c] + gln__L[c] + xmp[c] -> h[c] + ppi[c] + glu__L[c] + amp[c] + gmp[c]	0	( AB395_00003554 and AB395_00004123 )	0	1000	Purine Metabolism	[]	6.3.5.2	R01231	rxn00917	[]	0	1	1
455	r_0465	pyruvate dehydrogenase (lipoamide)	h[c] + pyr[c] + lpam[c] -> co2[c] + adhlam[c]	0	( AB395_00001214 and AB395_00001215 )	0	1000	Glycolysis / Gluconeogenesis	[]	1.2.4.1	R01699	rxn01242	[]	0	1	0
456	r_0466	uroporphyrinogen methyltransferase	2 amet[c] + uppg3[c] -> 2 h[c] + 2 ahcys[c] + dscl[c]	0	( AB395_00001239 or AB395_00001871 )	0	1000	Porphyrin and Chlorophyll Metabolism	[]	2.1.1.107	R03194	rxn02287	[]	0	1	1
457	r_0467	Arginyl-tRNA synthetase	atp[c] + h[c] + arg__L[c] + trnaarg[c] -> ppi[c] + amp[c] + argtrna[c]	0	AB395_00001296	0	1000	Arginine biosynthesis	[]	6.1.1.19	R03646	rxn06432	[]	0	1	1
458	r_0468	methylenetetrahydrofolate dehydrogenase (NADP)	nadp[c] + mlthf[c] <=> nadph[c] + methf[c]	1	( AB395_0000341 and AB395_00004416 )	-1000	1000	One carbon pool by folate	[]	1.5.1.5	R01220	rxn00907	[]	0	1	1
459	r_0469	glutathione synthetase	atp[c] + gly[c] + glucys[c] -> h[c] + pi[c] + adp[c] + gthrd[c]	0	AB395_00004153	0	1000	Glutathione Metabolism	[]	6.3.2.3	R00497	rxn00351	[]	0	1	1
460	r_0470	acyl-CoA dehydrogenase (octanoyl-CoA)	fad[c] + occoa[c] <=> fadh2[c] + oc2coa[c]	1	AB395_00002210	-1000	1000	Fatty Acid Metabolism	[]	1.3.99.3	R03777	rxn02679	[]	0	1	0
461	r_0471	phosphogluconate dehydrogenase	nadp[c] + 6pgc[c] -> nadph[c] + co2[c] + ru5p__D[c]	0	AB395_00001846	0	1000	Pentose Phosphate Pathway	[]	1.1.1.44	R01528	rxn01115	GND	0	1	1
462	r_0472	methylmalonate-semialdehyde dehydrogenase (malonic semialdehyde)	nad[c] + coa[c] + msa[c] -> nadh[c] + co2[c] + accoa[c]	0	AB395_0000377	0	1000	Inositol Phosphate Metabolism	[]	1.2.1.28	R00705	rxn00501	[]	0	1	1
463	r_0473	acetyl-CoA C-acyltransferase (tetradecanoyl-CoA)	accoa[c] + tdcoa[c] <=> coa[c] + 3ohdcoa[c]	1	AB395_00002188	-1000	1000	Fatty Acid Metabolism	[]	2.3.1.155	R03991	rxn02804	[]	0	1	1
464	r_0474	Thioredoxin reductase (NADPH) reversible	h[c] + nadph[c] + trdox[c] <=> nadp[c] + trdrd[c]	1	( AB395_00001617 and AB395_0000626 and AB395_00001579 )	-1000	1000	Pyrimidine Metabolism	[]	1.6.4.5	R02016	rxn05289	[]	0	1	1
465	r_0475	5-nucleotidase (AMP)	h2o[c] + amp[c] -> h[c] + pi[c] + adn[c]	0	( AB395_00001306 or AB395_00003153 )	0	1000	Purine Metabolism	[]	3.1.3.5	R00183	rxn00132	[]	0	1	1
466	r_0476	glyceraldehyde-3-phosphate dehydrogenase	nad[c] + pi[c] + g3p[c] <=> nadh[c] + 13dpg[c]	1	AB395_00003103	-1000	1000	Glycolysis / Gluconeogenesis	[]	1.2.1.12	R01061	rxn00781	GAPD	0	1	1
467	r_0477	Leucyl-tRNA synthetase	atp[c] + h[c] + leu__L[c] + trnaleu[c] -> ppi[c] + amp[c] + leutrna[c]	0	AB395_00003693	0	1000	Valine, Leucine and Isoleucine Biosynthesis	[]	6.1.1.4	R03657	rxn06441	[]	0	1	1
468	r_0478	enoyl-[acyl-carrier-protein] reductase (NADPH) (n-C12:0)	h[c] + nadph[c] + tddec2eACP[c] -> nadp[c] + ddcaACP[c]	0	( AB395_0000564 and AB395_00004042 and AB395_00001296 )	0	1000	Fatty Acid Biosynthesis	[]	1.3.1.10	R04725	rxn05355	[]	0	1	1
469	r_0479	3-dehydroquinate dehydratase	3dhq[c] <=> h2o[c] + 3dhsk[c]	1	AB395_00001079	-1000	1000	Phenylalanine Tyrosine Tryptophan Biosynthesis	[]	4.2.1.10	R03084	rxn02213	[]	0	1	1
470	r_0480	glutamate synthase (NADPH)	h[c] + gln__L[c] + nadph[c] + akg[c] -> 2 glu__L[c] + nadp[c]	0	( AB395_00003175 or AB395_00003174 )	0	1000	Nitrogen Metabolism	[]	1.4.1.13	R00114	rxn00085	GLUSy	0	1	1
471	r_0481	guanosine-3,5-bis(diphosphate) 3-diphosphatase	h2o[c] + ppgpp[c] -> ppi[c] + gdp[c]	0	AB395_0000765	0	1000	Purine Metabolism	[]	3.1.7.2	R00336	rxn00242	[]	0	1	1
472	r_0482	5-nucleotidase (dAMP)	h2o[c] + damp[c] <=> h[c] + pi[c] + dad_2[c]	1	( AB395_00001306 or AB395_00003153 )	-1000	1000	Purine Metabolism	[]	3.1.3.5	R02088	rxn01507	[]	0	1	1
473	r_0483	succinate-semialdehyde dehydrogenase (NADP)	h2o[c] + nadp[c] + sucsal[c] -> 2 h[c] + nadph[c] + succ[c]	0	( AB395_0000159 and AB395_00001297 and AB395_00003719 )	0	1000	Nitrogen Metabolism	[]	1.2.1.79	R00714	rxn00509	[]	0	1	1
474	r_0484	carbamoyl-phosphate synthase (glutamine-hydrolysing)	2 atp[c] + h2o[c] + gln__L[c] + hco3[c] -> h[c] + glu__L[c] + pi[c] + 2 adp[c] + cbp[c]	0	(( AB395_00001626 or AB395_00005826 ) and AB395_00002316 )	0	1000	Alanine, Aspartate and Glutamate metabolism	[]	6.3.5.5	R00575	rxn00414	[]	0	1	1
475	r_0485	phosphomethylpyrimidine kinase	atp[c] + 4ampm[c] -> adp[c] + 2mahmp[c]	0	AB395_00001900	0	1000	Thiamin Metabolism	[]	2.7.4.7	R04509	rxn03108	[]	0	1	1
476	r_0486	hydroxymethylbilane synthase	h2o[c] + 4 ppbng[c] -> 4 h[c] + 4 nh3[c] + hmbil[c]	0	AB395_00003559	0	1000	Porphyrin and Chlorophyll Metabolism	[]	2.5.1.61	R00084	rxn00060	[]	0	1	1
477	r_0487	oxoglutarate dehydrogenase (dihydrolipoamide S-succinyltransferase)	coa[c] + sdhlam[c] -> succoa[c] + dhlamodh[c]	0	AB395_00003474	0	1000	TCA Cycle	[]	2.3.1.61	R02570	rxn01872	[]	0	1	1
478	r_0488	acetylornithine transaminase	akg[c] + acorn[c] <=> glu__L[c] + acg5sa[c]	1	AB395_0000148	-1000	1000	Arginine biosynthesis	[]	2.6.1.11	R02283	rxn01637	[]	0	1	1
479	r_0489	succinyldiaminopimelate transaminase	akg[c] + sl26da[c] <=> glu__L[c] + sl2a6o[c]	1	AB395_0000148	-1000	1000	Lysine Biosynthesis	[]	2.6.1.17	R04475	rxn03087	[]	0	1	1
480	r_0490	Prolyl-tRNA synthetase	atp[c] + h[c] + pro__L[c] + trnapro[c] -> ppi[c] + amp[c] + protrna[c]	0	AB395_00001033	0	1000	Aminoacyl-tRNA biosynthesis	[]	6.1.1.15	R03661	rxn06445	[]	0	1	1
481	r_0491	O-succinylhomoserine lyase (elimination), reversible	h2o[c] + suchms[c] <=> 2 h[c] + nh3[c] + 2obut[c] + succ[c]	1	AB395_00002613	-1000	1000	Cysteine and Methionine Metabolism	[]	2.5.1.48	R00999	rxn00740	[]	0	1	1
482	r_0492	O-succinylhomoserine lyase (L-cysteine)	suchms[c] + cys__L[c] -> h[c] + cyst__L[c] + succ[c]	0	AB395_00002613	0	1000	Cysteine and Methionine Metabolism	[]	2.5.1.48	R02508	rxn01816	[]	0	1	1
483	r_0493	metb1 (rev)	cys__L[c] + achms[c] <=> h[c] + ac[c] + cyst__L[c]	1	AB395_00002613	-1000	1000	Cysteine and Methionine Metabolism	[]	4.4.1.11	R03217	rxn02302	[]	0	1	1
484	r_0494	arginine decarboxylase	h[c] + arg__L[c] -> co2[c] + agm[c]	0	AB395_00003238	0	1000	Arginine and Proline Metabolism	[]	4.1.1.19	R00566	rxn00405	[]	0	1	1
485	r_0495	phosphopantothenate-cysteine ligase	atp[c] + cys__L[c] + 4ppan[c] -> ppi[c] + amp[c] + 4ppcys[c]	0	AB395_00004182	0	1000	Pantothenate and CoA Biosynthesis	[]	6.3.2.5	R04230	rxn12512	[]	0	1	1
486	r_0496	Glutamate Decarboxylase	h[c] + glu__L[c] -> co2[c] + 4abut[c]	0	AB395_00005002	0	1000	Nitrogen Metabolism	[]	4.1.1.15	R00261	rxn00194	[]	0	1	0
487	r_0497	oxoglutarate dehydrogenase (lipoamide)	h[c] + akg[c] + lpamodh[c] <=> co2[c] + sdhlam[c]	1	AB395_00003475	-1000	1000	TCA Cycle	[]	1.2.4.2	R01700	rxn01243	[]	0	1	0
488	r_0498	L-3-aminoisobutyrate transaminase	glu__L[c] + mmtsa[c] <=> akg[c] + 3aib[c]	1	( AB395_00002429 and AB395_00003648 )	-1000	1000	Pyrimidine Metabolism	[]	2.6.1.18	R04188	rxn02926	[]	0	1	0
489	r_0499	alpha-ribazole 5-phosphate phosphatase	h2o[c] + 5prdmbz[c] -> h[c] + pi[c] + rdmbzi[c]	0	AB395_00001869	0	1000	Porphyrin and Chlorophyll Metabolism	[]	3.1.3.73	R04594	rxn03150	[]	0	1	1
490	r_0500	Pyridoxal 5-phosphate phosphatase	h2o[c] + pydx5p[c] -> h[c] + pi[c] + pydx[c]	0	AB395_00005295	0	1000	Vitamin B6 Metabolism	[]	3.1.3.74	R00173	rxn00123	[]	0	1	0
491	r_0501	pantothenoylcysteine decarboxylase	h[c] + ptcys[c] -> co2[c] + ptth[c]	0	AB395_00003756	0	1000	Pantothenate and CoA Biosynthesis	[]	2.7.1.33	R02972	rxn02129	[]	0	1	0
492	r_0502	glutamyl-tRNA reductase	h[c] + nadph[c] + glutrna[c] -> nadp[c] + glu1sa[c] + trnaglu[c]	0	AB395_00002894	0	1000	Porphyrin and Chlorophyll Metabolism	[]	1.2.1.70	R04109	rxn06591	[]	0	1	0
493	r_0503	isocitrate dehydrogenase (NAD)	nad[c] + icit[c] <=> nadh[c] + co2[c] + akg[c]	1	AB395_00001686	-1000	1000	TCA Cycle	[]	1.1.1.42	R00709	rxn00505	ICDHyr	0	1	0
494	r_0504	glutathione peridoxase	h2o2[c] + 2 gthrd[c] -> 2 h2o[c] + gthox[c]	0	AB395_00001752	0	1000	Glutathione Metabolism	[]	1.8.1.7	R00274	rxn00205	[]	0	1	0
495	r_0505	adenylyl-sulfate kinase	2 gthrd[c] + aps[c] -> amp[c] + so3[c] + gthox[c]	0	AB395_00005830	0	1000	Sulfur Metabolism	[]	2.7.1.25	R05717	rxn03983	[]	0	1	0
496	r_0506	Pyridoxine 5-phosphate phosphatase	h2o[c] + pdx5p[c] -> h[c] + pi[c] + pydxn[c]	0	AB395_00005295	0	1000	Vitamin B6 Metabolism	[]	3.1.3.74	R01911	rxn01398	[]	0	1	0
497	r_0507	phosphofructokinase	atp[c] + f6p[c] -> adp[c] + fdp[c]	0	AB395_00002164	0	1000	Glycolysis / Gluconeogenesis	[]	2.7.1.90	R00756	rxn00545	PFK	0	1	0
498	r_0508	phosphoribosylaminoimidazole carboxylase	co2[c] + air[c] <=> h[c] + 5aizc[c]	1	( AB395_00003133 and AB395_00003134 )	-1000	1000	Purine Metabolism	[]	4.1.1.21	R04209	rxn02938	[]	0	1	1
499	r_0509	NAD synthase (glutamine-hydrolysing)	atp[c] + h2o[c] + gln__L[c] + dnad[c] -> ppi[c] + glu__L[c] + nad[c] + amp[c]	0	( AB395_00005074 or AB395_00001746 )	0	1000	Nicotinate and Nicotinamide	[]	6.3.1.5	R00257	rxn00190	[]	0	1	1
500	r_0510	Cytidine hydrolase	h2o[c] + cytd[c] -> csn[c] + rib__D[c]	0	AB395_00003276	0	1000	Pyrimidine Metabolism	[]	3.2.2.8	R02137	rxn01541	[]	0	1	0
501	r_0511	inorganic diphosphatase	ppi[c] + h2o[c] -> 2 h[c] + 2 pi[c]	0	AB395_00003550	0	1000	Oxidative Phosphorylation	[]	3.6.1.1	R00004	rxn00001	[]	0	1	1
502	r_0512	dihydoorotic acid dehydrogenase	o2[c] + dhor__S[c] <=> orot[c] + h2o2[c]	1	AB395_0000181	-1000	1000	Pyrimidine Metabolism	[]	1.3.98.1	R01867	rxn01360	[]	0	1	1
503	r_0513	[acyl-carrier-protein] phosphodiesterase	h2o[c] + ACP[c] -> apoACP[c] + pan4p[c]	0	AB395_00005295	0	1000	Pantothenate and CoA Biosynthesis	[]	3.1.4.14	R01623	rxn06022	[]	0	1	0
504	r_0514	dihydrothymin dehydrogenase (NADP)	nadp[c] + 56dthm[c] <=> h[c] + nadph[c] + thym[c]	1	AB395_00002544	-1000	1000	Pyrimidine Metabolism	[]	1.3.1.2	R01415	rxn01028	[]	0	1	1
505	r_0515	pyridoxamine-5-phosphate phosphohydrolase	h2o[c] + pyam5p[c] -> h[c] + pi[c] + pydam[c]	0	AB395_00005295	0	1000	Vitamin B6 Metabolism	[]	3.1.3.74	R02494	rxn01808	[]	0	1	0
506	r_0516	ATP_CMP_phosphotransferase	atp[c] + dcmp[c] <=> adp[c] + dcdp[c]	1	AB395_00004055	-1000	1000	Pyrimidine Metabolism	[]	2.7.4.14	R01665	rxn01219	[]	0	0	1
507	EX_fixedNH3	Fixed ammonia Exchange	fixedNH3[e] <=>	1		-1000	1000	Exchange	[]	[]	[]	[]	[]	0	0	1
508	r_0519	Fixed ammonia transport	fixedNH3[c] -> fixedNH3[e]	0		0	1000	Transport; Symbiosis	[]	[]	[]	[]	[]	0	0	0
509	r_0520	Symbiosis cofactors	atp[c] + Iron[c] + pi[c] + nac[c] + pydxn[c] + adocbl[c] + mg2[c] + homocitrate[c] + mobd[c] + hemeO[c] + thm[c] + gthox[c] + zn2[c] -> Symbiotic_Cofactors[c]	0	spontaneous	0	1000	Symbiosis	[]	[]	[]	[]	[]	0	0	0
510	r_0521	Symbiosis reaction	0.816736 hdca[c] + 0.816736 ura[c] + 0.816736 asp__L[c] + 0.816736 ile__L[c] + 0.816736 ala__L[c] + 0.816736 ade[c] + 0.816736 arg__L[c] + 0.816736 val__L[c] + 0.816736 glycogen[c] + 0.816736 fixedNH3[c] + 0.00816736 Symbiotic_Cofactors[c] + 0.816736 phb[c] <=> 0.816736 ala__L[e] + 0.816736 asp__L[e] + 0.816736 fixedNH3[e] + 0.816736 glycogen1[c] + Symbiotic_product[c]	1		-1000	1000	Symbiosis	[]	[]	[]	[]	[]	0	0	0
511	r_0522	Zinc transport	zn2[c] <=> zn2[e]	1		-1000	1000	Transport; Symbiosis	[]	[]	[]	[]	[]	0	0	0
512	EX_zn	Zinc Exchange	zn2[e] <=>	1		-1000	1000	Exchange	[]	[]	[]	[]	[]	0	0	1
513	r_0524	H2 diffusion out	h2[c] -> h2[e]	0		0	1000	Transport; Symbiosis	[]	[]	[]	[]	[]	0	0	1
514	EX_h2	H2 Exchange	h2[e] <=>	1		-1000	1000	Exchange	[]	[]	[]	[]	[]	0	0	1
515	r_0526	PHB synthase	3hbcoaR[c] -> coa[c] + phb[c]	0	AB395_00001355	0	1000	PHB synthesis	extracted_from_iOR363	2.3.1.-	R04254	[]	[]	0	0	0
516	r_0527	PHB depolymerase	h2o[c] + 2 phb[c] -> h[c] + 3hbbRR[c]	0	AB395_00003731	0	1000	PHB synthesis	extracted_from_iOR363	3.1.1.75	R05118	[]	[]	0	0	0
517	r_0528	acetoacetyl-CoA reductase	h[c] + aacoa[c] + nadph[c] <=> nadp[c] + 3hbcoaR[c]	1	AB395_00003619	-1000	1000	PHB synthesis; Butanoate metabolism; Glyoxylate and dicarboxylate metabolism	extracted_from_iOR363	1.1.1.36	R01977	[]	[]	0	0	0
518	r_0529	hydroxybutyrate-dimer hydrolase;	h2o[c] + 3hbbRR[c] <=> h[c] + 2 bhb[c]	1		-1000	1000	PHB synthesis; Butanoate metabolism	extracted_from_iOR363	3.1.1.22	R00048	rxn00038	[]	0	0	0
519	r_0530	Demand reaction Symbiotic product	atp[c] + h[c] + coa[c] + acac[c] -> ppi[c] + aacoa[c] + amp[c]	0	AB395_0000371	0	1000	PHB synthesis; Valine, leucine and isoleucine degradation; Butanoate metabolism	extracted_from_iOR363	6.2.1.16	R01357	[]	[]	0	0	0
520	r_0531	(R)-3-Hydroxybutanoate:NAD+ oxidoreductase	nad[c] + bhb[c] <=> h[c] + nadh[c] + acac[c]	1	AB395_00002445	-1000	1000	PHB synthesis	extracted_from_iOR363	1.1.1.30	R01361	rxn00992	[]	0	0	1
521	r_0532	3-oxoacid CoA-transferase	succoa[c] + acac[c] <=> aacoa[c] + succ[c]	1		-1000	1000	PHB synthesis; Valine, leucine and isoleucine degradation; Butanoate metabolism	extracted_from_iOR363	2.8.3.5	R00410	rxn00290	[]	0	0	0
522	r_0534	Sink reaction for glycogen	glycogen1[c] <=>	1		-1000	1000	Transport	[]	[]	[]	[]	[]	0	0	1
523	r_0535	Malate NADP oxidoreductase	nadp[c] + mal__L[c] -> nadph[c] + co2[c] + pyr[c]	0	AB395_000032	0	1000	Pyruvate metabolism	[]	1.1.1.40	R00216	[]	ME1	0	0	0
524	r_0536	Glycogen phosphorylase	h[c] + pi[c] + glycogen[c] <=> g1p[c] + glycogen1[c]	1		-1000	1000	Glycogen synthesis	[]	2.4.1.1	[]	rxn05740	[]	0	0	1
525	r_0537	thchd acylhydrolase	h2o[c] + dkdi[c] -> h[c] + 5ddglcn[c]	0	( AB395_00002654 and AB395_00004176 )	0	1000	Inositol Phosphate Metabolism	[]	[]	R08603	rxn12147	[]	0	0	1
526	r_0538	5ddglcn aldose-ketose-isomerase	5ddglcn[c] -> d5kg[c]	0	AB395_00004172	0	1000	Inositol Phosphate Metabolism	[]	5.3.1.30	R08503	rxn12146	[]	0	0	1
527	r_0539	L-Glutamate:NAD oxidoreductase	h2o[c] + glu__L[c] + nad[c] <=> 2 h[c] + nh3[c] + nadh[c] + akg[c]	1	AB395_00003677	-1000	1000	Arginine biosynthesis; Alanine, aspartate and glutamate metabolism	[]	1.4.1.2; 1.4.1.3	R00243	rxn00182	[]	0	0	1
528	r_0540	L-Glutamate:NADP oxidoreductase	h2o[c] + glu__L[c] + nadp[c] <=> 2 h[c] + nh3[c] + nadph[c] + akg[c]	1	AB395_00005810	-1000	1000	Arginine biosynthesis; Alanine, aspartate and glutamate metabolism	[]	1.4.1.4; 1.4.1.3	R00248	[]	GLUDy	0	0	0
529	r_0541	4-phospho-D-erythronate NAD 2-oxidoreductase	nad[c] + 4per[c] <=> h[c] + nadh[c] + ohpb[c]	1		-1000	1000	Vitamin B6 Metabolism	gap-filling	1.1.1.290	R04210	rxn02939	[]	0	1	1
530	r_0542	L-aspartate:oxygen oxidoreductase	o2[c] + asp__L[c] -> h[c] + h2o2[c] + iasp[c]	0	AB395_0000794	0	1000	Nicotinate and Nicotinamide	[]	1.4.3.16	R00481	rxn00338	[]	0	0	1
531	r_0543	glycerone phosphate:iminosuccinate alkyltransferase	dhap[c] + iasp[c] -> h[c] + 2 h2o[c] + pi[c] + quln[c]	0	AB395_0000793	0	1000	Nicotinate and Nicotinamide	[]	2.5.1.72	R04292	rxn02988	[]	0	0	1
532	r_0544	Demand reaction Symbiotic product	Symbiotic_product[c] ->	0		0	1000	Transport	[]	[]	[]	[]	[]	0	0	0
533	r_0545	Zinc-ABC transport	atp[c] + h2o[c] + zn2[e] -> h[c] + pi[c] + adp[c] + zn2[c]	0	( AB395_00001824 and AB395_00001823 and AB395_00001822 )	0	1000	Transport	Zinc ABC transport was added following reference: Medina et (2009)	[]			[]	0	0	1
534	r_0546	Phosphate reversible transport via symport	h[e] + pi[e] <=> h[c] + pi[c]	1	AB395_00003896	-1000	1000	Transport	Low-affinity Phospha-te transport (pitA) was added following reference: Jiao et al (2016)	[]			PIt2r	0	0	0
535	r_0547	oxoglutarate dehydrogenase (dihydrolipoamide dehydrogenase)	nad[c] + dhlamodh[c] -> h[c] + nadh[c] + lpamodh[c]	0	AB395_000093	0	1000	Glycolysis / Gluconeogenesis		1.8.1.4	R01698	rxn01241	[]	0	1	1
536	r_0548	5-deoxyadenosine nuclosidase	dad_5[c] + h2o[c] -> 5drib[c] + ade[c]	0		0	1000	[]	[]	[]	[]	rxn08013	5DOAN	0	0	0
537	r_0549	Sink to allow 5-deoxyribose to leave system	5drib[c] ->	0		0	1000	Transport	[]	[]	[]	[]	DM_5drib	0	0	0
538	r_0550	carbon monoxide dehydrogenase	h2o[c] + co[c] + 2 fdxox[c] -> co2[c] + 2 h[c] + 2 fdxrd[c]	0		0	1000	[]	gap-filling	[]	[]	[]	CODH4	0	0	0
- Rxn, reaction; Reversible: 0=no, 1=yes; GPR, Gene-Protein-Reaction association; LB, lower bound; UB, upper bound; EC number, Enzyme Commission number; KEGG ID, Kyoto Encyclopedia of Genes and Genomes identifier; BiGG ID, Biochemical, Genetic and Genomic knowledge base identifier; SBO, Systems Biology Ontology; KBase ID, The Department of Energy Systems Biology Knowledgebase identifier.
-Reactions initially taken from iHZ565 or iGD1575 as model template: 0=no, 1=yes
-Reactions Present in iHZ565: 0 = no, 1=yes
-Reactions Present in iGD1575: 0 = no, 1=yes
