# Supplementary material for: Metabolic Analyses of Nitrogen Fixation in the Soybean Microsymbiont Sinorhizobium fredii Using Constraint-Based Modeling
Source: mSystems. 2020 Feb 18;5(1):e00516-19. doi: 10.1128/mSystems.00516-19 (PMC7029217; doi:10.1128/mSystems.00516-19)
Supplement: TABLE S2 [file mSystems.00516-19-st002.xlsx]

## Sheet: Hoja1
Table S2: Predicted symbiotic rate ratios between single-gene deletion mutants and wild type strain.
Gene #	unique gene	location	Predicted function	No effect	KO	Partial effects	grRatio
1	AB395_00001013	chromosome	NADH-quinone oxidoreductase subunit A	1	0	0	1
2	AB395_00001014	chromosome	NADH-quinone oxidoreductase subunit B	1	0	0	1
3	AB395_00001015	chromosome	NADH-quinone oxidoreductase subunit C	1	0	0	1
4	AB395_00001016	chromosome	NADH-quinone oxidoreductase subunit D	1	0	0	1
5	AB395_00001018	chromosome	NADH-quinone oxidoreductase subunit NuoE	1	0	0	1
6	AB395_00001019	chromosome	NADH-quinone oxidoreductase subunit NuoF	1	0	0	1
7	AB395_00001020	chromosome	NADH-ubiquinone oxidoreductase	1	0	0	1
8	AB395_00001021	chromosome	NADH-quinone oxidoreductase subunit G	1	0	0	1
9	AB395_00001022	chromosome	NADH-quinone oxidoreductase subunit NuoH	1	0	0	1
10	AB395_00001023	chromosome	NADH-quinone oxidoreductase subunit NuoI	1	0	0	1
11	AB395_00001024	chromosome	NADH-quinone oxidoreductase subunit J	1	0	0	1
12	AB395_00001025	chromosome	NADH-quinone oxidoreductase subunit K 1	1	0	0	1
13	AB395_00001026	chromosome	NADH-quinone oxidoreductase subunit L	1	0	0	1
14	AB395_00001027	chromosome	NADH-quinone oxidoreductase subunit M	1	0	0	1
15	AB395_00001028	chromosome	NADH-quinone oxidoreductase subunit NuoN	1	0	0	1
16	AB395_00001033	chromosome	proline-tRNA ligase	1	0	0	1
17	AB395_00001057	chromosome	dihydroorotase	0	1	0	0
18	AB395_00001058	chromosome	aspartate carbamoyltransferase catalytic subunit	0	1	0	0
19	AB395_0000106	chromosome	proline racemase	1	0	0	1
20	AB395_00001068	chromosome	N-acetyltransferase	1	0	0	1
21	AB395_00001070	chromosome	Asp-tRNA(Asn)/Glu-tRNA(Gln) amidotransferase GatCAB subunit B	1	0	0	0.98786
22	AB395_00001079	chromosome	type II 3-dehydroquinate dehydratase	1	0	0	1
23	AB395_00001131	chromosome	50S ribosomal protein L6	1	0	0	1
24	AB395_00001137	chromosome	adenylate kinase	0	1	0	0
25	AB395_00001140	chromosome	DNA-directed RNA polymerase alpha subunit	1	0	0	1
26	AB395_00001185	chromosome	phosphoribosyl-AMP cyclohydrolase	1	0	0	1
27	AB395_00001187	chromosome	iron-sulfur cluster assembly scaffold protein	0	1	0	0
28	AB395_00001191	chromosome	threonine-tRNA ligase	1	0	0	1
29	AB395_0000120	chromosome	dihydroorotase	0	1	0	0
30	AB395_00001209	chromosome	CTP synthase	1	0	0	1
31	AB395_0000121	chromosome	orotate phosphoribosyl-transferase	0	1	0	0
32	AB395_00001212	chromosome	phosphopyruvate hydratase	0	0	1	0.05973
33	AB395_00001214	chromosome	pyruvate dehydrogenase (acetyl-transferring) E1 component alpha subunit	0	1	0	0
34	AB395_00001215	chromosome	pyruvate dehydrogenase complex E1 component beta subunit	0	1	0	0
35	AB395_00001216	chromosome	pyruvate dehydrogenase complex dihydrolipoamide acetyltransferase	0	1	0	0.018098
36	AB395_00001228	chromosome	bifunctional 2-C-methyl-D-erythritol 4-phosphate cytidylyltransferase/2-C-methyl-D-erythritol 2,4-cyclodiphosphate synthase	0	1	0	0
37	AB395_00001239	chromosome	uroporphyrinogen-III C-methyltransferase	1	0	0	1
38	AB395_0000124	chromosome	glucose-6-phosphate isomerase	0	1	0	0
39	AB395_00001241	chromosome	nitrite/sulfite reductase	0	1	0	0
40	AB395_00001243	chromosome	ferredoxin-NADP reductase	0	1	0	0
41	AB395_00001246	chromosome	amino acid ABC transporter ATP-binding protein	0	1	0	0
42	AB395_00001247	chromosome	amino acid ABC transporter permease	0	1	0	0
43	AB395_00001248	chromosome	amino acid ABC transporter permease	0	1	0	0
44	AB395_00001249	chromosome	amino acid ABC transporter substrate-binding protein	0	1	0	0
45	AB395_0000125	chromosome	long-chain-fatty-acid-CoA ligase	1	0	0	1
46	AB395_00001251	chromosome	cystathionine beta-lyase	1	0	0	1
47	AB395_00001277	chromosome	beta-hydroxyacyl-ACP dehydratase	1	0	0	1
48	AB395_00001281	chromosome	citrate (Si)-synthase	1	0	0	1
49	AB395_00001289	chromosome	valine-tRNA ligase	1	0	0	1
50	AB395_0000129	chromosome	CDP-alcohol phosphatidyl-transferase family protein	1	0	0	1
51	AB395_00001295	chromosome	deoxyguanosine-triphosphate triphosphohydrolase	0	1	0	0
52	AB395_00001296	chromosome	arginine-tRNA ligase	1	0	0	1
53	AB395_00001297	chromosome	SPOR domain-containing protein	1	0	0	1
54	AB395_00001305	chromosome	serine-tRNA ligase	1	0	0	1
55	AB395_00001306	chromosome	5'/3'-nucleotidase SurE	1	0	0	1
56	AB395_00001339	chromosome	histidinol dehydrogenase	1	0	0	1
57	AB395_00001349	chromosome	Si-specific NAD(P)(+) transhydrogenase	1	0	0	1
58	AB395_00001353	chromosome	type I methionyl aminopeptidase	1	0	0	1
59	AB395_00001355	chromosome	class I poly(R)-hydroxyalkanoic acid synthase	0	1	0	0
60	AB395_00001358	chromosome	homoserine dehydrogenase	0	1	0	0
61	AB395_0000140	chromosome	phosphonate ABC transporter substrate-binding protein	1	0	0	1
62	AB395_0000141	chromosome	phosphate ABC transporter permease subunit PstC	1	0	0	1
63	AB395_0000142	chromosome	phosphate ABC transporter permease subunit PtsA	1	0	0	1
64	AB395_0000143	chromosome	phosphate ABC transporter ATP-binding protein	1	0	0	1
65	AB395_00001443	chromosome	indole-3-glycerol phosphate synthase TrpC	1	0	0	1
66	AB395_00001444	chromosome	anthranilate phosphoribosyl-transferase	1	0	0	1
67	AB395_00001448	chromosome	glutamine-fructose-6-phosphate transaminase (isomerizing)	1	0	0	1
68	AB395_0000145	chromosome	DNA-binding response regulator	1	0	0	0.99942
69	AB395_00001462	chromosome	xanthine phosphoribosyl-transferase	0	1	0	0
70	AB395_00001471	chromosome	threonine ammonia-lyase	1	0	0	0.99942
71	AB395_00001476	chromosome	alanine dehydrogenase	0	1	0	0
72	AB395_0000148	chromosome	acetylornithine transaminase	1	0	0	1
73	AB395_00001481	chromosome	cysteine synthase A	1	0	0	1
74	AB395_0000149	chromosome	ornithine carbamoyltransferase	1	0	0	1
75	AB395_0000153	chromosome	O-succinylhomoserine sulfhydrylase	1	0	0	1
76	AB395_0000154	chromosome	2'-deoxycytidine 5'-triphosphate deaminase	1	0	0	1
77	AB395_00001559	chromosome	adenylosuccinate lyase	0	1	0	0
78	AB395_00001579	chromosome	DUF455 domain-containing protein	1	0	0	1
79	AB395_00001582	chromosome	tyrosine-tRNA ligase	1	0	0	1
80	AB395_00001587	chromosome	cysteine desulfurase	0	1	0	0
81	AB395_0000159	chromosome	helix-turn-helix transcriptional regulator	1	0	0	1
82	AB395_00001617	chromosome	thioredoxin-disulfide reductase	1	0	0	1
83	AB395_00001626	chromosome	carbamoyl-phosphate synthase large subunit	1	0	0	1
84	AB395_0000164	chromosome	FAD-dependent oxidoreductase	1	0	0	1
85	AB395_00001654	chromosome	methionine-tRNA ligase	1	0	0	1
86	AB395_00001657	chromosome	dTMP kinase	1	0	0	1
87	AB395_00001666	chromosome	phosphoribosylformylglycinamidine synthase subunit PurS	0	1	0	0
88	AB395_00001668	chromosome	phosphoribosylformylglycinamidine synthase subunit PurQ	0	1	0	0
89	AB395_00001672	chromosome	phosphoribosylformylglycinamidine synthase subunit PurL	0	1	0	0
90	AB395_00001680	chromosome	glutaminase	1	0	0	1
91	AB395_00001684	chromosome	glutamate racemase	1	0	0	1
92	AB395_00001686	chromosome	NADP-dependent isocitrate dehydrogenase	1	0	0	1
93	AB395_00001690	chromosome	alanine-tRNA ligase	1	0	0	1
94	AB395_00001703	chromosome	2-amino-4-hydroxy-6- hydroxymethyl-dihydropteridine diphosphokinase	1	0	0	1
95	AB395_00001704	chromosome	dihydroneopterin aldolase	1	0	0	1
96	AB395_00001705	chromosome	dihydropteroate synthase	1	0	0	1
97	AB395_00001729	chromosome	oxygen-dependent coproporphyrinogen oxidase	0	1	0	0
98	AB395_00001746	chromosome	NAD+ synthase	1	0	0	1
99	AB395_00001752	chromosome	glutathione-disulfide reductase	0	1	0	0
100	AB395_00001757	chromosome	class II fumarate hydratase	1	0	0	1
101	AB395_00001775	chromosome	aspartate-semialdehyde dehydrogenase	1	0	0	1
102	AB395_00001787	chromosome	nicotinate-nucleotide-dimethyl-benzimidazole phosphoribosyl-transferase	1	0	0	1
103	AB395_00001788	chromosome	adenosylcobinamide-GDP ribazoletransferase	1	0	0	1
104	AB395_0000181	chromosome	quinone-dependent dihydroorotate dehydrogenase	0	1	0	0
105	AB395_00001822	chromosome	zinc ABC transporter permease subunit ZnuB	1	0	0	1
106	AB395_00001823	chromosome	metal ABC transporter ATP-binding protein	1	0	0	1
107	AB395_00001824	chromosome	zinc ABC transporter substrate-binding protein	1	0	0	1
108	AB395_00001846	chromosome	phosphogluconate dehydrogenase (NADP(+)-dependent)	1	0	0	1
109	AB395_00001849	chromosome	cation transporter	0	1	0	0
110	AB395_00001850	chromosome	cytochrome c oxidase accessory protein CcoG	0	1	0	0
111	AB395_00001854	chromosome	cytochrome-c oxidase	1	0	0	1
112	AB395_00001855	chromosome	cbb3-type cytochrome c oxidase subunit 3	1	0	0	1
113	AB395_00001856	chromosome	cytochrome-c oxidase	1	0	0	1
114	AB395_00001857	chromosome	cytochrome-c oxidase	1	0	0	1
115	AB395_00001863	chromosome	beta-ketoacyl-ACP synthase	1	0	0	1
116	AB395_00001864	chromosome	beta-ketoacyl-ACP synthase	1	0	0	1
117	AB395_00001865	chromosome	3-hydroxyacyl-ACP dehydratase	1	0	0	1
118	AB395_00001869	chromosome	threonine-phosphate decarboxylase	1	0	0	1
119	AB395_00001871	chromosome	uroporphyrinogen-III C-methyltransferase	1	0	0	1
120	AB395_00001876	chromosome	cob(I)yrinic acid a,c-diamide adenosyltransferase	0	1	0	0
121	AB395_00001879	chromosome	bifunctional adenosyl-cobinamide kinase/adenosyl-cobinamide-phosphate guanylyltransferase	1	0	0	1
122	AB395_0000189	chromosome	chorismate mutase	1	0	0	1
123	AB395_00001890	chromosome	methionine synthase I	1	0	0	1
124	AB395_00001900	chromosome	formyl transferase	1	0	0	1
125	AB395_00001907	chromosome	methyltetrahydro-folate cobalamin methyltransferase	1	0	0	1
126	AB395_00001925	chromosome	dihydrofolate reductase	1	0	0	1
127	AB395_00002018	chromosome	iron ABC transporter permease	1	0	0	0.99942
128	AB395_00002031	chromosome	short-chain dehydrogenase	0	1	0	0
129	AB395_00002035	chromosome	nuclear transport factor 2 family protein	1	0	0	0.99878
130	AB395_00002037	chromosome	PLP-dependent aminotransferase family protein	1	0	0	0.99942
131	AB395_00002043	chromosome	ketol-acid reductoisomerase	0	1	0	0
132	AB395_00002055	chromosome	aspartate/glutamate racemase family protein	1	0	0	1
133	AB395_00002062	chromosome	pyridoxine 5'-phosphate synthase	0	1	0	0
134	AB395_00002091	chromosome	acetolactate synthase	0	1	0	0
135	AB395_00002092	chromosome	acetolactate synthase 3 large subunit	0	1	0	0
136	AB395_00002097	chromosome	phosphoserine phosphatase SerB	1	0	0	1
137	AB395_0000210	chromosome	beta-ketoacyl synthase	0	1	0	0
138	AB395_00002104	chromosome	dihydrofolate reductase	1	0	0	1
139	AB395_00002106	chromosome	thymidylate synthase	1	0	0	1
140	AB395_00002136	chromosome	3-methyl-2-oxobutanoate hydroxymethyl-transferase	1	0	0	1
141	AB395_00002137	chromosome	pantoate-beta-alanine ligase	1	0	0	1
142	AB395_0000214	chromosome	bifunctional nicotinamidase/ pyrazinamidase	1	0	0	1
143	AB395_0000215	chromosome	nicotinate phosphoribosyl-transferase	1	0	0	0.99985
144	AB395_00002154	chromosome	UDP-N-acetylmuramoylalanyl-D-glutamyl-2	1	0	0	1
145	AB395_00002155	chromosome	UDP-N-acetylmuramoyl-L-alanyl-D-glutamate-2	1	0	0	1
146	AB395_0000216	chromosome	hypothetical protein	1	0	0	1
147	AB395_00002164	chromosome	pyrophosphate-fructose-6-phosphate 1-phosphotransferase	1	0	0	1
148	AB395_00002174	chromosome	methylenetetrahydro-folate reductase [NAD(P)H-dependent]	1	0	0	1
149	AB395_00002188	chromosome	alcohol dehydrogenase	1	0	0	1
150	AB395_00002190	chromosome	glutamine synthetase	1	0	0	1
151	AB395_00002210	chromosome	acyl-CoA dehydrogenase	1	0	0	1
152	AB395_00002225	chromosome	gamma-aminobutyraldehyde dehydrogenase	1	0	0	1
153	AB395_00002256	chromosome	NADH-quinone oxidoreductase subunit NuoH	1	0	0	1
154	AB395_00002257	chromosome	NADH-quinone oxidoreductase subunit I	1	0	0	1
155	AB395_00002259	chromosome	NADH dehydrogenase (quinone) subunit G	1	0	0	1
156	AB395_00002260	chromosome	NADH oxidoreductase (quinone) subunit F	1	0	0	1
157	AB395_00002261	chromosome	NADH-quinone oxidoreductase subunit E	1	0	0	1
158	AB395_00002262	chromosome	NADH dehydrogenase (quinone) subunit D	1	0	0	1
159	AB395_00002263	chromosome	NADH-quinone oxidoreductase subunit C	1	0	0	1
160	AB395_00002264	chromosome	NADH-quinone oxidoreductase subunit B	1	0	0	1
161	AB395_00002265	chromosome	NADH-quinone oxidoreductase subunit A	1	0	0	1
162	AB395_00002266	chromosome	NADH-quinone oxidoreductase subunit N	1	0	0	1
163	AB395_00002267	chromosome	NADH-quinone oxidoreductase subunit M	1	0	0	1
164	AB395_00002271	chromosome	NADH-quinone oxidoreductase subunit K 2	1	0	0	1
165	AB395_00002272	chromosome	NADH-quinone oxidoreductase subunit J	1	0	0	1
166	AB395_00002283	chromosome	oxidoreductase	1	0	0	1
167	AB395_00002310	chromosome	L-threonine 3-dehydrogenase	0	0	1	0.86959
168	AB395_00002311	chromosome	glycine C-acetyltransferase	0	0	1	0.86959
169	AB395_00002316	chromosome	carbamoyl-phosphate synthase small subunit	0	1	0	0
170	AB395_00002319	chromosome	pyridoxal phosphate-dependent aminotransferase	1	0	0	1
171	AB395_00002338	chromosome	pyrroline-5-carboxylate reductase	1	0	0	1
172	AB395_00002346	chromosome	ribose-phosphate pyrophosphokinase	1	0	0	1
173	AB395_00002363	chromosome	fructose-6-phosphate aldolase	1	0	0	0.99956
174	AB395_00002368	chromosome	aldehyde dehydrogenase family protein	1	0	0	1
175	AB395_00002382	chromosome	redox-regulated ATPase YchF	1	0	0	0.99942
176	AB395_00002383	chromosome	enoyl-CoA hydratase	1	0	0	1
177	AB395_00002388	chromosome	adenine phosphoribosyl-transferase	1	0	0	0.9856
178	AB395_00002405	chromosome	2-isopropylmalate synthase	1	0	0	1
179	AB395_00002411	chromosome	anthranilate synthase	1	0	0	1
180	AB395_00002416	chromosome	formate-tetrahydrofolate ligase	0	1	0	0
181	AB395_00002423	chromosome	thymidine kinase	1	0	0	1
182	AB395_00002429	chromosome	aspartate aminotransferase family protein	1	0	0	1
183	AB395_00002430	chromosome	adenine deaminase	1	0	0	1
184	AB395_00002445	chromosome	3-hydroxybutyrate dehydrogenase	1	0	0	1
185	AB395_00002452	chromosome	guanine deaminase	1	0	0	1
186	AB395_0000248	chromosome	histidinol dehydrogenase	1	0	0	1
187	AB395_00002480	chromosome	inositol 2-dehydrogenase	1	0	0	0.99878
188	AB395_00002497	chromosome	glucose-1-phosphate cytidylyltransferase	1	0	0	1
189	AB395_00002533	chromosome	ribulokinase	1	0	0	1
190	AB395_00002543	chromosome	NAD(P)-dependent oxidoreductase	1	0	0	1
191	AB395_00002544	chromosome	NAD-dependent dihydropyrimidine dehydrogenase subunit PreA	1	0	0	1
192	AB395_00002550	chromosome	Zn-dependent hydrolase	1	0	0	1
193	AB395_00002551	chromosome	dihydropyrimidinase	1	0	0	1
194	AB395_0000256	chromosome	deaminase reductase	1	0	0	1
195	AB395_00002561	chromosome	urease accessory protein UreG	1	0	0	1
196	AB395_00002562	chromosome	urease accessory protein UreF	1	0	0	1
197	AB395_00002563	chromosome	urease accessory protein UreE	1	0	0	1
198	AB395_00002603	chromosome	agmatinase	1	0	0	1
199	AB395_00002613	chromosome	hypothetical protein	1	0	0	1
200	AB395_00002645	chromosome	cytochrome-c oxidase	1	0	0	1
201	AB395_00002646	chromosome	CcoQ/FixQ family Cbb3-type cytochrome c oxidase assembly chaperone	1	0	0	1
202	AB395_00002647	chromosome	cytochrome-c oxidase	1	0	0	1
203	AB395_00002648	chromosome	cytochrome-c oxidase	1	0	0	1
204	AB395_00002654	chromosome	3D-(3,5/4)-trihydroxycyclohexane-1,2-dione acylhydrolase (decyclizing)	1	0	0	0.99878
205	AB395_00002655	chromosome	5-dehydro-2-deoxygluconokinase	1	0	0	0.99878
206	AB395_00002658	chromosome	gfo/Idh/MocA family oxidoreductase	1	0	0	0.99878
207	AB395_00002659	chromosome	sugar phosphate isomerase/epimerase	1	0	0	1
208	AB395_00002665	chromosome	3-hydroxyacyl-CoA dehydrogenase	1	0	0	1
209	AB395_00002666	chromosome	2-(1,2-epoxy-1,2-dihydrophenyl)acetyl-CoA isomerase	1	0	0	1
210	AB395_00002681	chromosome	ADP-forming succinate-CoA ligase subunit beta	1	0	0	1
211	AB395_00002682	chromosome	succinate-CoA ligase subunit alpha	0	0	1	0.93996
212	AB395_00002703	chromosome	threonine/serine dehydratase	1	0	0	1
213	AB395_00002709	chromosome	pyridoxal phosphate-dependent aminotransferase	1	0	0	1
214	AB395_00002722	chromosome	aldehyde dehydrogenase	1	0	0	1
215	AB395_00002833	chromosome	aspartate kinase	0	1	0	0
216	AB395_00002836	chromosome	dihydrofolate reductase	1	0	0	1
217	AB395_00002873	chromosome	dihydrofolate reductase	1	0	0	1
218	AB395_00002894	chromosome	3-hydroxybutyryl-CoA dehydrogenase	0	1	0	0
219	AB395_00002896	chromosome	argininosuccinate lyase	1	0	0	1
220	AB395_00002898	chromosome	diaminopimelate decarboxylase	1	0	0	1
221	AB395_00002901	chromosome	hypoxanthine phosphoribosyl-transferase	1	0	0	1
222	AB395_00002910	chromosome	histidinol-phosphate transaminase	1	0	0	1
223	AB395_00002925	chromosome	3-dehydroquinate synthase	1	0	0	1
224	AB395_00002926	chromosome	shikimate kinase	1	0	0	1
225	AB395_00002929	chromosome	acetyl-CoA carboxylase carboxyl transferase alpha subunit	0	1	0	0
226	AB395_00002947	chromosome	histidine ammonia-lyase	1	0	0	1
227	AB395_00003008	chromosome	adenylosuccinate synthase	0	1	0	0
228	AB395_00003010	chromosome	phosphoglycerate dehydrogenase	1	0	0	1
229	AB395_00003011	chromosome	phosphoserine transaminase	0	1	0	0
230	AB395_00003102	chromosome	transketolase	0	1	0	0
231	AB395_00003103	chromosome	type I glyceraldehyde-3-phosphate dehydrogenase	0	0	1	0.05973
232	AB395_00003105	chromosome	phosphoglycerate kinase	0	0	1	0.05973
233	AB395_00003106	chromosome	fructose-bisphosphate aldolase class I	1	0	0	1
234	AB395_00003128	chromosome	thiamine phosphate synthase	1	0	0	1
235	AB395_00003133	chromosome	5-(carboxyamino)-imidazole ribonucleotide mutase	0	1	0	0
236	AB395_00003134	chromosome	5-(carboxyamino)-imidazole ribonucleotide synthase	0	1	0	0
237	AB395_00003138	chromosome	pyruvate kinase	1	0	0	1
238	AB395_00003153	chromosome	LysM peptidoglycan-binding domain-containing protein	1	0	0	1
239	AB395_00003154	chromosome	ferrochelatase	0	1	0	0
240	AB395_00003156	chromosome	arginine deiminase	1	0	0	0.99036
241	AB395_00003169	chromosome	threonine/serine dehydratase	1	0	0	0.99942
242	AB395_00003174	chromosome	glutamate synthase beta subunit	1	0	0	1
243	AB395_00003175	chromosome	glutamate synthase large subunit	1	0	0	1
244	AB395_00003178	chromosome	low specificity L-threonine aldolase	1	0	0	1
245	AB395_00003182	chromosome	histidinol-phosphatase	1	0	0	1
246	AB395_00003190	chromosome	dihydroxy-acid dehydratase	0	1	0	0
247	AB395_000032	chromosome	NADP-dependent malic enzyme	0	1	0	0
248	AB395_00003204	chromosome	glucose-1-phosphate adenylyltransferase	1	0	0	1
249	AB395_00003205	chromosome	glycogen synthase GlgA	1	0	0	1
250	AB395_00003206	chromosome	alpha-D-glucose phosphate-specific phosphoglucomutase	0	1	0	0
251	AB395_00003220	chromosome	NAD(P)(+) transhydrogenase (Re/Si-specific) beta subunit	1	0	0	1
252	AB395_00003221	chromosome	NAD(P) transhydrogenase alpha subunit	1	0	0	1
253	AB395_00003222	chromosome	Re/Si-specific NAD(P)(+) transhydrogenase alpha subunit	1	0	0	1
254	AB395_0000323	chromosome	chemotaxis protein	1	0	0	1
255	AB395_00003234	chromosome	serine O-acetyltransferase	1	0	0	1
256	AB395_00003238	chromosome	type III PLP-dependent enzyme	1	0	0	1
257	AB395_00003246	chromosome	ketohydroxyglutarate aldolase	1	0	0	1
258	AB395_00003272	chromosome	glutamate-tRNA ligase	0	1	0	0
259	AB395_00003273	chromosome	lysine-tRNA ligase	1	0	0	1
260	AB395_00003276	chromosome	nucleoside hydrolase	1	0	0	1
261	AB395_00003295	chromosome	molybdate ABC transporter substrate-binding protein	0	1	0	0
262	AB395_00003296	chromosome	molybdate ABC transporter permease subunit	0	1	0	0
263	AB395_00003297	chromosome	molybdenum ABC transporter ATP-binding protein	0	1	0	0
264	AB395_00003306	chromosome	formyltetrahydro-folate deformylase	1	0	0	1
265	AB395_00003328	chromosome	proline racemase	1	0	0	1
266	AB395_00003394	chromosome	methionine synthase	1	0	0	1
267	AB395_00003409	chromosome	1-deoxy-D-xylulose-5-phosphate reductoisomerase	0	1	0	0
268	AB395_0000341	chromosome	bifunctional methylenetetrahydro-folate dehydrogenase/ methenyltetrahydro-folate cyclohydrolase FolD	0	1	0	0
269	AB395_00003428	chromosome	arginase	1	0	0	1
270	AB395_00003438	chromosome	SDR family NAD(P)-dependent oxidoreductase	0	1	0	0
271	AB395_00003450	chromosome	metal ABC transporter substrate-binding protein	0	1	0	0
272	AB395_00003457	chromosome	F0F1 ATP synthase epsilon subunit	0	0	1	0.22584
273	AB395_00003459	chromosome	F0F1 ATP synthase beta subunit	0	0	1	0.22584
274	AB395_00003460	chromosome	F0F1 ATP synthase gamma subunit	0	0	1	0.22584
275	AB395_00003461	chromosome	F0F1 ATP synthase alpha subunit	0	0	1	0.22584
276	AB395_00003462	chromosome	F0F1 ATP synthase delta subunit	0	0	1	0.22584
277	AB395_00003474	chromosome	2-oxoglutarate dehydrogenase complex dihydrolipoyllysine-residue succinyltransferase	0	0	1	0.93567
278	AB395_00003475	chromosome	2-oxoglutarate dehydrogenase E1 component	0	0	1	0.93567
279	AB395_00003478	chromosome	malate dehydrogenase	0	0	1	0.96192
280	AB395_00003482	chromosome	succinate dehydrogenase iron-sulfur subunit	0	1	0	0
281	AB395_00003483	chromosome	succinate dehydrogenase flavoprotein subunit	0	1	0	0
282	AB395_00003484	chromosome	succinate dehydrogenase	0	1	0	0
283	AB395_00003485	chromosome	succinate dehydrogenase	0	1	0	0
284	AB395_00003488	chromosome	3-isopropylmalate dehydratase large subunit	1	0	0	1
285	AB395_0000350	chromosome	phosphogluconate dehydratase	1	0	0	1
286	AB395_00003508	chromosome	3-isopropylmalate dehydratase small subunit	1	0	0	1
287	AB395_00003511	chromosome	homoserine O-succinyltransferase	1	0	0	1
288	AB395_0000352	chromosome	6-phosphoglucono-lactonase	1	0	0	1
289	AB395_00003522	chromosome	glutamate 5-kinase	1	0	0	1
290	AB395_00003523	chromosome	glutamate-5-semialdehyde dehydrogenase	1	0	0	1
291	AB395_00003524	chromosome	nicotinate-nucleotide adenylyltransferase	1	0	0	1
292	AB395_0000353	chromosome	glucose-6-phosphate dehydrogenase	1	0	0	1
293	AB395_00003547	chromosome	alkaline phosphatase	1	0	0	1
294	AB395_0000355	chromosome	glutamine synthetase	1	0	0	1
295	AB395_00003550	chromosome	inorganic diphosphatase	0	1	0	0
296	AB395_00003554	chromosome	glutamine amidotransferase	1	0	0	1
297	AB395_00003558	chromosome	uroporphyrinogen-III synthase	0	1	0	0
298	AB395_00003559	chromosome	hydroxymethylbilane synthase	0	1	0	0
299	AB395_00003572	chromosome	chorismate mutase	1	0	0	1
300	AB395_00003576	chromosome	diaminopimelate epimerase	1	0	0	1
301	AB395_00003602	chromosome	argininosuccinate synthase	1	0	0	1
302	AB395_00003609	chromosome	thiamine ABC transporter substrate binding subunit	0	1	0	0
303	AB395_00003610	chromosome	thiamine/thiamine pyrophosphate ABC transporter permease ThiP	0	1	0	0
304	AB395_00003611	chromosome	thiamine ABC transporter ATP-binding protein	0	1	0	0
305	AB395_00003619	chromosome	beta-ketoacyl-ACP reductase	0	1	0	0
306	AB395_00003620	chromosome	acetyl-CoA C-acetyltransferase	0	1	0	0
307	AB395_00003625	chromosome	polyprenyl synthetase family protein	0	1	0	0
308	AB395_00003626	chromosome	histidinol-phosphate transaminase	1	0	0	1
309	AB395_00003627	chromosome	flavodoxin-dependent (E)-4-hydroxy-3-methylbut-2-enyl-diphosphate synthase	0	1	0	0
310	AB395_00003635	chromosome	pyruvate carboxylase	1	0	0	1
311	AB395_00003646	chromosome	pyridoxal phosphate-dependent aminotransferase	1	0	0	1
312	AB395_00003648	chromosome	aspartate aminotransferase family protein	1	0	0	1
313	AB395_00003669	chromosome	3-isopropylmalate dehydrogenase	1	0	0	1
314	AB395_00003673	chromosome	aspartate-semialdehyde dehydrogenase	1	0	0	1
315	AB395_00003675	chromosome	carbonic anhydrase	1	0	0	1
316	AB395_00003677	chromosome	NAD-glutamate dehydrogenase	1	0	0	0.96693
317	AB395_00003679	chromosome	bifunctional phosphoribosylamino-imidazole-carboxamide formyltransferase/IMP cyclohydrolase PurH	0	1	0	0
318	AB395_00003693	chromosome	leucine-tRNA ligase	1	0	0	1
319	AB395_000037	chromosome	tryptophan-tRNA ligase	1	0	0	1
320	AB395_00003703	chromosome	uroporphyrinogen decarboxylase	0	1	0	0
321	AB395_00003707	chromosome	shikimate dehydrogenase	1	0	0	1
322	AB395_00003708	chromosome	dephospho-CoA kinase	1	0	0	1
323	AB395_0000371	chromosome	acetoacetate-CoA ligase	1	0	0	1
324	AB395_00003719	chromosome	NADP-dependent succinate-semialdehyde dehydrogenase I	1	0	0	1
325	AB395_00003731	chromosome	polyhydroxyalkanoate depolymerase	1	0	0	1
326	AB395_00003734	chromosome	phosphoribosyl-anthranilate isomerase	1	0	0	1
327	AB395_00003737	chromosome	acetyl-CoA carboxylase carboxyltransferase subunit beta	0	1	0	0
328	AB395_00003738	chromosome	bifunctional folylpolyglutamate synthase/dihydrofolate synthase	1	0	0	1
329	AB395_00003745	chromosome	adenosyl-homocysteinase	1	0	0	1
330	AB395_00003756	chromosome	type I pantothenate kinase	1	0	0	1
331	AB395_00003757	chromosome	phosphoribosyl-ATP diphosphatase	1	0	0	1
332	AB395_00003758	chromosome	imidazole glycerol phosphate synthase cyclase subunit	1	0	0	1
333	AB395_00003759	chromosome	1-(5-phosphoribosyl)-5-[(5- phosphoribosylamino)-methylideneamino]-imidazole-4- carboxamide isomerase	1	0	0	1
334	AB395_0000377	chromosome	methylmalonate-semialdehyde dehydrogenase (CoA acylating)	1	0	0	0.99878
335	AB395_00003779	chromosome	ornithine cyclodeaminase family protein	1	0	0	1
336	AB395_00003827	chromosome	aspartate transaminase	1	0	0	1
337	AB395_00003845	chromosome	cytidine deaminase	1	0	0	1
338	AB395_00003846	chromosome	purine-nucleoside phosphorylase	1	0	0	1
339	AB395_00003849	chromosome	uracil phosphoribosyl-transferase	1	0	0	0.97623
340	AB395_00003850	chromosome	adenosine deaminase	1	0	0	1
341	AB395_00003851	chromosome	phosphopentomutase	1	0	0	1
342	AB395_00003866	chromosome	histidinol dehydrogenase	1	0	0	1
343	AB395_00003869	chromosome	leucyl aminopeptidase	1	0	0	1
344	AB395_00003881	chromosome	4-hydroxy-tetrahydrodipicolinate reductase	1	0	0	1
345	AB395_00003882	chromosome	2,3-bisphosphoglycerate-dependent phosphoglycerate mutase	0	0	1	0.05973
346	AB395_00003896	chromosome	inorganic phosphate transporter	1	0	0	0.9999
347	AB395_00003926	chromosome	SIS domain-containing protein	1	0	0	1
348	AB395_00003978	chromosome	acyl-CoA synthetase	1	0	0	1
349	AB395_00004013	chromosome	branched-chain amino acid aminotransferase	1	0	0	1
350	AB395_00004016	chromosome	prephenate dehydratase	1	0	0	1
351	AB395_00004042	chromosome	enoyl-[acyl-carrier-protein] reductase FabI	0	1	0	0
352	AB395_00004043	chromosome	beta-ketoacyl-ACP synthase I	1	0	0	1
353	AB395_00004044	chromosome	3-hydroxyacyl-[acyl-carrier-protein] dehydratase FabA	1	0	0	1
354	AB395_00004050	chromosome	3-phosphoshikimate 1-carboxyvinyltransferase	1	0	0	1
355	AB395_00004055	chromosome	(d)CMP kinase	1	0	0	0.99927
356	AB395_00004084	chromosome	EF-P lysine aminoacylase GenX	1	0	0	1
357	AB395_00004100	chromosome	phenylalanine-tRNA ligase alpha subunit	1	0	0	1
358	AB395_00004101	chromosome	phenylalanine-tRNA ligase beta subunit	1	0	0	1
359	AB395_0000411	chromosome	Ppx/GppA family phosphatase	1	0	0	1
360	AB395_00004120	chromosome	aspartate/tyrosine/ aromatic aminotransferase	1	0	0	1
361	AB395_00004123	chromosome	glutamine-hydrolyzing GMP synthase	1	0	0	1
362	AB395_00004124	chromosome	5'-methylthioadenosine/S-adenosyl-homocysteine nucleosidase	1	0	0	1
363	AB395_00004139	chromosome	complex I NDUFA9 subunit family protein	1	0	0	1
364	AB395_00004141	chromosome	orotidine-5'-phosphate decarboxylase	0	1	0	0
365	AB395_00004153	chromosome	glutathione synthase	0	1	0	0
366	AB395_00004155	chromosome	cysteine synthase A	1	0	0	1
367	AB395_0000416	chromosome	IMP dehydrogenase	1	0	0	1
368	AB395_00004163	chromosome	dUTP diphosphatase	1	0	0	1
369	AB395_00004172	chromosome	5-deoxy-glucuronate isomerase	1	0	0	0.99878
370	AB395_00004176	chromosome	3D-(3,5/4)-trihydroxycyclohexane-1,2-dione acylhydrolase (decyclizing)	1	0	0	0.99878
371	AB395_00004182	chromosome	bifunctional phosphopantothenoylcysteine decarboxylase/ phosphopanto-thenate-cysteine ligase CoaBC	1	0	0	1
372	AB395_00004190	chromosome	enoyl-CoA hydratase	1	0	0	1
373	AB395_0000425	chromosome	glutamate-cysteine ligase	0	1	0	0
374	AB395_00004416	symbiosis plasmid	integrase	0	1	0	0
375	AB395_0000443	chromosome	ATP phosphoribosyl-transferase regulatory subunit	1	0	0	1
376	AB395_0000444	chromosome	ATP phosphoribosyl-transferase	1	0	0	1
377	AB395_00004446	symbiosis plasmid	nitrogenase cofactor biosynthesis protein NifB	0	1	0	0
378	AB395_00004450	symbiosis plasmid	electron transfer flavoprotein subunit alpha/FixB family protein	0	1	0	0
379	AB395_00004451	symbiosis plasmid	protein FixA	0	1	0	0
380	AB395_00004462	symbiosis plasmid	nitrogenase molybdenum-iron protein alpha chain	0	1	0	0
381	AB395_00004463	symbiosis plasmid	nitrogenase molybdenum-iron protein beta subunit	0	1	0	0
382	AB395_00004465	symbiosis plasmid	nitrogenase iron-molybdenum cofactor biosynthesis protein NifN	0	1	0	0
383	AB395_00004475	symbiosis plasmid	histidinol-phosphate transaminase	1	0	0	1
384	AB395_0000454	chromosome	bifunctional riboflavin kinase/FAD synthetase	1	0	0	1
385	AB395_0000456	chromosome	isoleucine-tRNA ligase	1	0	0	1
386	AB395_00004576	symbiosis plasmid	cysteine synthase family protein	1	0	0	0.99971
387	AB395_00004603	symbiosis plasmid	nitrogenase iron protein	0	1	0	0
388	AB395_00004652	chromid	chromate transporter	0	1	0	0
389	AB395_00004694	chromid	hydroxyectoine utilization dehydratase EutB	1	0	0	1
390	AB395_00004794	chromid	dihydroxy-acid dehydratase	0	1	0	0
391	AB395_0000480	chromosome	2-dehydro-3-deoxy-6-phosphogalactonate aldolase	1	0	0	0.99878
392	AB395_00004818	chromid	dicarboxylate/amino acid:cation symporter	0	0	1	0.76992
393	AB395_00004841	chromid	AP endonuclease	1	0	0	0.99878
394	AB395_00004842	chromid	sugar phosphate isomerase/epimerase	1	0	0	1
395	AB395_00004888	chromid	gamma-glutamyltransferase	1	0	0	1
396	AB395_00004900	chromid	4-hydroxythreonine-4-phosphate dehydrogenase PdxA	1	0	0	1
397	AB395_0000492	chromosome	F0F1 ATP synthase subunit A	0	0	1	0.22584
398	AB395_00004920	chromid	citryl-CoA lyase	1	0	0	1
399	AB395_0000493	chromosome	F0F1 ATP synthase subunit C	0	0	1	0.22584
400	AB395_00004930	chromid	carbonic anhydrase	1	0	0	1
401	AB395_0000494	chromosome	ATP synthase F0F1 subunit B	1	0	0	1
402	AB395_00004948	chromid	glutamine synthetase	1	0	0	1
403	AB395_0000495	chromosome	F0F1 ATP synthase subunit B	1	0	0	1
404	AB395_00004961	chromid	rhizopine-binding protein	1	0	0	0.99878
405	AB395_0000498	chromosome	radical SAM protein	1	0	0	0.99878
406	AB395_00005002	chromid	amino acid decarboxylase	1	0	0	1
407	AB395_00005010	chromid	serine kinase	1	0	0	1
408	AB395_0000504	chromosome	4-(cytidine 5'-diphospho)-2-C-methyl-D-erythritol kinase	0	1	0	0
409	AB395_00005074	chromid	NAD(+) synthase	1	0	0	1
410	AB395_00005104	chromid	ornithine cyclodeaminase	1	0	0	1
411	AB395_0000512	chromosome	glycine-tRNA ligase subunit alpha	1	0	0	1
412	AB395_0000517	chromosome	glycine-tRNA ligase subunit beta	1	0	0	1
413	AB395_0000523	chromosome	phosphoribosylamine-glycine ligase	0	1	0	0
414	AB395_00005291	chromid	oxidoreductase	1	0	0	1
415	AB395_00005295	chromid	TIGR01459 family HAD-type hydrolase	0	1	0	0
416	AB395_00005299	chromid	ribose 5-phosphate isomerase B	0	1	0	0
417	AB395_00005329	chromid	4-hydroxythreonine-4-phosphate dehydrogenase PdxA	1	0	0	1
418	AB395_00005330	chromid	cytosine deaminase	1	0	0	1
419	AB395_00005343	chromid	3-methyl-2-oxobutanoate hydroxymethyl-transferase	1	0	0	1
420	AB395_00005344	chromid	formyltetrahydro-folate deformylase	1	0	0	1
421	AB395_00005349	chromid	aldehyde dehydrogenase	1	0	0	1
422	AB395_0000542	chromosome	crotonase/enoyl-CoA hydratase family protein	1	0	0	1
423	AB395_0000545	chromosome	1-deoxy-D-xylulose-5-phosphate synthase	0	1	0	0
424	AB395_00005492	chromid	mannose-1-phosphate guanylyltransferase	1	0	0	1
425	AB395_000055	chromosome	nucleoside hydrolase	1	0	0	1
426	AB395_00005512	chromid	fructose-bisphosphate aldolase class II	1	0	0	1
427	AB395_0000552	chromosome	long-chain-fatty-acid-CoA ligase	1	0	0	1
428	AB395_00005522	chromid	acetate kinase	1	0	0	1
429	AB395_00005523	chromid	phosphate acetyltransferase	1	0	0	1
430	AB395_00005555	chromid	glutamate-1-semialdehyde 2,1-aminomutase	0	1	0	0
431	AB395_00005558	chromid	glucose-1-phosphate cytidylyltransferase	1	0	0	1
432	AB395_00005575	chromid	imidazolone-propionase	1	0	0	1
433	AB395_00005576	chromid	histidine ammonia-lyase	1	0	0	1
434	AB395_00005578	chromid	urocanate hydratase	1	0	0	1
435	AB395_0000561	chromosome	pyridoxamine 5'-phosphate oxidase	1	0	0	1
436	AB395_00005620	chromid	ribokinase	1	0	0	1
437	AB395_00005622	chromid	aldehyde dehydrogenase	1	0	0	1
438	AB395_00005633	chromid	guanine deaminase	1	0	0	1
439	AB395_0000564	chromosome	enoyl-[acyl-carrier-protein] reductase FabI	0	1	0	0
440	AB395_00005664	chromid	3,4-dihydroxy-2-butanone-4-phosphate synthase	1	0	0	1
441	AB395_0000567	chromosome	chorismate synthase	1	0	0	1
442	AB395_0000572	chromosome	#N/A	0	1	0	0
443	AB395_00005738	chromid	fructose-bisphosphate aldolase class II	1	0	0	1
444	AB395_00005742	chromid	ribulose-phosphate 3-epimerase	1	0	0	0.99891
445	AB395_000058	chromosome	ribokinase	1	0	0	1
446	AB395_0000580	chromosome	4-hydroxy-3-methylbut-2-enyl diphosphate reductase	0	1	0	0
447	AB395_0000581	chromosome	homoserine kinase	1	0	0	1
448	AB395_00005810	chromid	glutamate dehydrogenase	1	0	0	0.9553
449	AB395_00005826	chromid	carbamoyl phosphate synthase	1	0	0	1
450	AB395_00005827	chromid	histidinol-phosphatase	1	0	0	1
451	AB395_00005828	chromid	asparagine synthase (glutamine-hydrolyzing)	1	0	0	1
452	AB395_00005830	chromid	adenylyl-sulfate kinase	0	1	0	0
453	AB395_00005850	chromid	sulfate transporter subunit	0	1	0	0
454	AB395_00005851	chromid	sulfate ABC transporter permease subunit CysT	1	0	0	1
455	AB395_00005852	chromid	sulfate ABC transporter permease subunit CysW	1	0	0	1
456	AB395_00005853	chromid	sulfate ABC transporter ATP-binding protein	0	1	0	0
457	AB395_00005863	chromid	isovaleryl-CoA dehydrogenase	1	0	0	1
458	AB395_0000591	chromosome	threonine synthase	0	0	1	0.86959
459	AB395_00005927	chromid	glycogen synthase GlgA	1	0	0	1
460	AB395_00005957	chromid	acetylornithine deacetylase	1	0	0	1
461	AB395_00005959	chromid	glyoxylate/hydroxy-pyruvate reductase A	1	0	0	1
462	AB395_00005965	chromid	aldehyde dehydrogenase	1	0	0	1
463	AB395_00005968	chromid	pyridoxamine 5'-phosphate oxidase	1	0	0	1
464	AB395_00006012	chromid	SDR family NAD(P)-dependent oxidoreductase	0	1	0	0
465	AB395_00006079	chromid	formyltetrahydro-folate deformylase	1	0	0	1
466	AB395_0000611	chromosome	pyruvate	1	0	0	1
467	AB395_00006120	chromid	aconitate hydratase AcnA	1	0	0	1
468	AB395_00006147	chromid	homocysteine S-methyltransferase	1	0	0	1
469	AB395_00006204	chromid	aspartate aminotransferase	1	0	0	1
470	AB395_00006220	chromid	phosphomethyl-pyrimidine synthase ThiC	1	0	0	1
471	AB395_00006223	chromid	thiazole synthase	1	0	0	1
472	AB395_00006242	chromid	histidinol dehydrogenase	1	0	0	1
473	AB395_00006256	chromid	acetyl-CoA acetyltransferase	0	1	0	0
474	AB395_00006257	chromid	enoyl-CoA hydratase	1	0	0	1
475	AB395_0000626	chromosome	hypothetical protein	1	0	0	1
476	AB395_0000629	chromosome	sulfate adenylyltransferase subunit CysN	0	1	0	0
477	AB395_000063	chromosome	methionyl-tRNA formyltransferase	1	0	0	1
478	AB395_0000630	chromosome	sulfate adenylyltransferase subunit CysD	0	1	0	0
479	AB395_00006337	chromid	carboxylate-amine ligase	1	0	0	1
480	AB395_00006351	chromid	threonine/serine dehydratase	1	0	0	1
481	AB395_00006356	chromid	acetylornithine deacetylase	1	0	0	1
482	AB395_00006360	chromid	homoserine kinase	1	0	0	1
483	AB395_00006362	chromid	aldehyde dehydrogenase family protein	1	0	0	1
484	AB395_00006373	chromid	low-specificity L-threonine aldolase	1	0	0	1
485	AB395_00006374	chromid	ectoine utilization protein EutC	1	0	0	1
486	AB395_00006375	chromid	hydroxyectoine utilization dehydratase EutB	1	0	0	1
487	AB395_00006381	chromid	aspartate aminotransferase family protein	1	0	0	1
488	AB395_00006412	chromid	3-hydroxyacyl-CoA dehydrogenase	1	0	0	1
489	AB395_00006427	chromid	class 1b ribonucleoside-diphosphate reductase subunit beta	1	0	0	1
490	AB395_00006428	chromid	class 1b ribonucleoside-diphosphate reductase alpha subunit	1	0	0	1
491	AB395_00006429	chromid	class Ib ribonucleoside-diphosphate reductase assembly flavoprotein NrdI	1	0	0	1
492	AB395_00006434	chromid	3-deoxy-7-phosphoheptulonate synthase class II	1	0	0	1
493	AB395_00006475	chromid	acetyl-CoA carboxylase biotin carboxyl carrier protein subunit	0	1	0	0
494	AB395_00006481	chromid	pyridoxal phosphate-dependent aminotransferase	1	0	0	1
495	AB395_00006523	chromid	shikimate dehydrogenase	1	0	0	1
496	AB395_000066	chromosome	succinyl-diaminopimelate desuccinylase	1	0	0	1
497	AB395_00006612	accesory plasmid	acetate-CoA ligase	1	0	0	1
498	AB395_00006627	accesory plasmid	mycosubtilin synthase subunit A	1	0	0	1
499	AB395_0000664	chromosome	branched-chain amino acid aminotransferase	1	0	0	1
500	AB395_00006676	accesory plasmid	ribose-phosphate pyrophosphokinase	1	0	0	1
501	AB395_00006682	accesory plasmid	phosphoenolpyruvate synthase	0	0	1	0.05973
502	AB395_00006694	accesory plasmid	ornithine carbamoyltransferase	1	0	0	1
503	AB395_00006705	accesory plasmid	haloacid dehalogenase	0	1	0	0
504	AB395_00006729	accesory plasmid	hypothetical protein	1	0	0	1
505	AB395_0000678	chromosome	homocysteine methyltransferase	1	0	0	1
506	AB395_000073	chromosome	2,3,4,5-tetrahydropyridine-2,6-dicarboxylate N-succinyltransferase	1	0	0	1
507	AB395_0000751	chromosome	pyridoxal phosphate-dependent aminotransferase	1	0	0	1
508	AB395_0000765	chromosome	bifunctional (p)ppGpp synthetase/guanosine-3',5'-bis(diphosphate) 3'-pyrophospho-hydrolase	1	0	0	1
509	AB395_0000793	chromosome	quinolinate synthase NadA	0	1	0	0
510	AB395_0000794	chromosome	L-aspartate oxidase	0	1	0	0
511	AB395_0000807	chromosome	cysteine-tRNA ligase	1	0	0	1
512	AB395_000081	chromosome	acetylglutamate kinase	1	0	0	1
513	AB395_0000811	chromosome	prolyl aminopeptidase	1	0	0	1
514	AB395_0000818	chromosome	phosphatidylserine decarboxylase family protein	1	0	0	1
515	AB395_0000819	chromosome	phosphatidylcholine/ phosphatidylserine synthase	1	0	0	1
516	AB395_0000821	chromosome	amidophosphoribosyl-transferase	0	1	0	0
517	AB395_0000824	chromosome	alanine racemase	1	0	0	1
518	AB395_0000837	chromosome	[acyl-carrier-protein] S-malonyltransferase	0	1	0	0
519	AB395_0000838	chromosome	3-oxoacyl-[acyl-carrier-protein] reductase	0	1	0	0
520	AB395_0000840	chromosome	beta-ketoacyl-[acyl-carrier-protein] synthase II	1	0	0	1
521	AB395_0000843	chromosome	guanylate kinase	0	1	0	0
522	AB395_0000845	chromosome	4-hydroxythreonine-4-phosphate dehydrogenase PdxA	1	0	0	1
523	AB395_0000851	chromosome	leucyl aminopeptidase	1	0	0	1
524	AB395_0000861	chromosome	nucleoside-diphosphate kinase	0	1	0	0
525	AB395_0000881	chromosome	phosphoribosyl-glycinamide formyltransferase	0	1	0	0
526	AB395_0000882	chromosome	phosphoribosylformyl-glycinamidine cyclo-ligase	0	1	0	0
527	AB395_0000887	chromosome	exopolyphosphatase	1	0	0	1
528	AB395_0000895	chromosome	aspartate-tRNA ligase	1	0	0	1
529	AB395_0000907	chromosome	porphobilinogen synthase	0	1	0	0
530	AB395_0000912	chromosome	serine hydroxymethyl-transferase	1	0	0	1
531	AB395_0000914	chromosome	bifunctional diaminohydroxy-phosphoribosylamino-pyrimidine deaminase/5-amino-6-(5-phosphoribosylamino) uracil reductase RibD	1	0	0	1
532	AB395_0000915	chromosome	riboflavin synthase	1	0	0	1
533	AB395_000093	chromosome	dihydrolipoamide dehydrogenase	0	1	0	0.018098
534	AB395_0000980	chromosome	N-acetyl-gamma-glutamyl-phosphate reductase	1	0	0	1
535	AB395_0000981	chromosome	agmatinase	1	0	0	1
536	AB395_0000986	chromosome	enoyl-CoA hydratase	1	0	0	1
537	AB395_0000989	chromosome	O-acetylhomoserine aminocarboxypropyl-transferase	1	0	0	1
538	AB395_RS02115	chromosome	histidine-tRNA ligase	1	0	0	1
539	AB395_RS16160	chromosome	pyrroline-5-carboxylate reductase	1	0	0	1
540	AB395_RS29810	symbiosis plasmid	arginase	1	0	0	1
541	spontaneous			0	1	0	0
No effect = 1, not a symbiotic gene ; Not effect = 0, a symbiotic gene.
