# Supplementary material for: Metabolic Analyses of Nitrogen Fixation in the Soybean Microsymbiont Sinorhizobium fredii Using Constraint-Based Modeling
Source: mSystems. 2020 Feb 18;5(1):e00516-19. doi: 10.1128/mSystems.00516-19 (PMC7029217; doi:10.1128/mSystems.00516-19)
Supplement: TABLE S5 [file mSystems.00516-19-st005.xlsx]

## Sheet: Hoja2
Table S5: Upper and lower boundaries of each reaction in iCC541 of bacteroids isolated from nodules of G. soja (W05) and G. max (C08).
Rxn #	Rxn	W05		C08
		LB	UB	LB	UB
1	r_0001	0	5.0932	0	5.89
2	r_0002	0	5.7615	0	5.89
3	r_0003	-0.21621	0	-0.25609	0
4	r_0004	0	0.0007985	0	0.00075327
5	r_0005	0	0.25609	0	0.20764
6	r_0006	0	0.25609	0	0.22994
7	r_0007	0	0	0	0
8	r_0008	0	2.94	0	2.7472
9	r_0009	0	0	0	0
10	r_0010	0	1.1357	0	1.178
11	r_0011	0	5.3417	0	5.89
12	r_0012	0	0	0	0
13	r_0013	-0.059915	0	-0.07985	0
14	r_0014	0	0.21621	0	0.25609
15	r_0015	0	2.2864	0	2.95
16	r_0016	0	0	0	0
17	r_0017	-0.00022466	0.51206	-0.00026617	0.60667
18	r_0018	0	0.89361	0	1.178
19	r_0019	0	0	0	0
20	r_0020	-0.0007817	0	-0.0007985	0
21	r_0021	0	0.01	0	0.009395
22	r_0022	0	5.1094	0	5.89
23	r_0023	0	0	0	0
24	r_0024	0	0.88989	0	1.26
25	r_0025	0	0.31116	0	0.32579
26	r_0026	0	0	0	0
27	r_0027	0	0	0	0
28	r_0028	-0.00087022	0.79339	-0.0013308	1.2133
29	r_0029	0	0	0	0
30	r_0030	-0.22925	0	-0.25609	0
31	r_0031	0	7.98	0	7.98
32	r_0032	-7.98	0	-7.98	0
33	r_0033	0	0.0020382	0	0.0023955
34	r_0034	0	0.6552	0	0.64648
35	r_0035	0	0	0	0
36	r_0036	0	0	0	0
37	r_0038	0	0.065309	0	0.07985
38	r_0039	0	0	0	0
39	r_0040	0	5.89	0	5.3517
40	r_0041	0	0	0	0
41	r_0042	0	0.61346	0	0.69352
42	r_0043	-1.4136	0	-1.4099	0
43	r_0044	0	5.7003	0	5.89
44	r_0045	0	1.178	0	0.9347
45	r_0046	0	0	0	0
46	r_0047	0	0.07985	0	0.079352
47	r_0048	0	0	0	0
48	r_0049	0	0.93014	0	0.98167
49	r_0050	0	0.25609	0	0.25342
50	r_0051	0	0.3534	0	0.3534
51	r_0052	0	0	0	0
52	r_0053	-0.057926	0	-0.07985	0
53	r_0055	-0.22925	0	-0.25609	0
54	r_0056	0	0	0	0
55	r_0057	0	0	0	0
56	r_0058	0	0	0	0
57	r_0059	0	5.1718	0	5.9
58	r_0060	0	0.07985	0	0.067867
59	r_0061	0	0.0021916	0	0.0023955
60	r_0062	0	0	0	0
61	r_0063	0	0	0	0
62	r_0064	-5.89	0.07985	-3.2072	0.043479
63	r_0065	0	0	0	0
64	r_0066	0	0.21621	0	0.25609
65	r_0067	0	0	0	0
66	r_0068	0	0.057671	0	0.07985
67	r_0069	-9.76e-12	5.2655	-1.09e-11	5.89
68	r_0070	0	5.89	0	5.89
69	r_0071	0	4.8925	0	5.89
70	r_0072	-0.074253	1.0954	-0.07985	1.178
71	r_0073	-2.4362	0	-2.94	0
72	r_0074	0	0.0013648	0	0.001597
73	r_0075	0	1.9633	0	1.9341
74	r_0076	0	0	0	0
75	r_0077	0	0	0	0
76	r_0078	0	0.064813	0	0.081447
77	r_0079	0	0.23584	0	0.25609
78	r_0080	0	0	0	0
79	r_0081	0	0.0014542	0	0.001597
80	r_0082	0	0	0	0
81	r_0083	-1.0219	0.002078	-1.178	0.0023955
82	r_0084	0	0	0	0
83	r_0085	0	0.00061626	0	0.0007985
84	r_0086	-0.067132	0	-0.07985	0
85	r_0087	-0.22925	0	-0.25609	0
86	r_0088	0	0	0	0
87	r_0089	0	5.6687	0	5.89
88	r_0090	0	0	0	0
89	r_0091	0	0.0007985	0	0.0007985
90	r_0092	0	0	0	0
91	r_0093	0	0	0	0
92	r_0094	0	0.23584	0	0.25609
93	r_0095	-8.98e-12	1.226	-8.79e-12	1.1995
94	r_0096	-0.01	0	-0.0060766	0
95	r_0097	-6.2463	5.4147	-6.31	5.47
96	r_0098	0	1.1945	0	1.3322
97	r_0099	0	0	0	0
98	r_0100	-2.1	0.01	-1.6107	0.00767
99	r_0101	0	0	0	0
100	r_0102	0	1.178	0	1.1226
101	r_0103	-0.00069268	0	-0.0007985	0
102	r_0104	0	0.062129	0	0.081447
103	r_0105	0	0	0	0
104	r_0106	0	0	0	0
105	r_0107	0	0	0	0
106	r_0108	0	0.066817	0	0.07985
107	r_0109	0	0.80554	0	0.98167
108	r_0110	0	0.06679	0	0.07985
109	r_0111	0	5.89	0	5.8024
110	r_0112	0	0	0	0
111	r_0113	0	4.8925	0	5.89
112	r_0114	0	1.5669	0	1.9633
113	r_0115	0	0.52839	0	0.52135
114	r_0116	-0.076656	0	-0.067689	0
115	r_0117	-5.89	0	-5.8024	0
116	r_0118	-7.98	0	-7.98	0
117	r_0119	0	0	0	0
118	r_0120	0	0	0	0
119	r_0121	0	0	0	0
120	r_0122	-0.43105	0	-0.43105	0
121	r_0123	0	0	0	0
122	r_0124	0	0	0	0
123	r_0125	0	0	0	0
124	r_0126	0	0	0	0
125	r_0127	0	0.23481	0	0.25609
126	r_0128	-0.00026617	0.60667	-0.00014788	0.33706
127	r_0129	0	0.06679	0	0.07985
128	r_0130	0	0	0	0
129	r_0131	0	0.6556	0	0.58231
130	r_0132	0	0.00056101	0	0.0007985
131	r_0133	-0.25609	0	-0.19882	0
132	r_0134	0	0.057755	0	0.081447
133	r_0135	0	5.89	0	5.3752
134	r_0136	0	1.7926	0	0.9761
135	r_0137	0	0.01	0	0.01
136	r_0138	0	0	0	0
137	r_0139	0	0.21621	0	0.25609
138	r_0140	0	0.07985	0	0.054791
139	r_0141	0	0.003194	0	0.0030729
140	r_0142	0	0.25609	0	0.20764
141	r_0143	-0.25609	0.07985	-0.19882	0.061993
142	r_0144	0	0.002955	0	0.003194
143	r_0145	-0.008405	1.7651	-0.01	2.1
144	r_0146	0	0	0	0
145	r_0147	-5.5342	5.5342	-5.89	5.89
146	r_0148	0	0	0	0
147	r_0149	0	0.009382	0	0.01
148	r_0150	0	0	0	0
149	r_0151	0	0.23584	0	0.25609
150	r_0152	0	1.082	0	0.83803
151	r_0153	0	0.23584	0	0.25609
152	r_0154	0	0	0	0
153	r_0155	-0.00089863	0.51206	-0.0010647	0.60667
154	r_0156	0	0.00072708	0	0.0007985
155	r_0157	-0.0631	0	-0.07985	0
156	r_0158	0	0.0007985	0	0.0007985
157	r_0159	0	0	0	0
158	r_0160	0	0.57173	0	0.6556
159	r_0161	0	5.89	0	5.89
160	r_0162	0	0	0	0
161	r_0163	0	0.00063729	0	0.0007985
162	r_0164	0	0	0	0
163	r_0165	0	0.25609	0	0.25342
164	r_0167	-1.9633	2.945	-1.6225	2.4337
165	r_0168	0	0	0	0
166	r_0169	0	0	0	0
167	r_0170	0	1.5086	0	1.9667
168	r_0171	0	0.25609	0	0.25342
169	r_0172	0	0	0	0
170	r_0173	0	0.32579	0	0.32482
171	r_0174	0	0	0	0
172	r_0175	0	5.89	0	4.1385
173	r_0176	0	0.0093611	0	0.01
174	r_0177	0	0.23481	0	0.25609
175	r_0178	0	0.07985	0	0.054791
176	r_0179	0	0	0	0
177	r_0180	0	0	0	0
178	r_0181	0	0	0	0
179	r_0182	0	4.7985	0	5.89
180	r_0183	0	0.25609	0	0.20764
181	r_0184	0	0.065309	0	0.07985
182	r_0185	0	1.0531	0	1.178
183	r_0186	0	0.23481	0	0.25609
184	r_0187	0	0.25609	0	0.25342
185	r_0188	0	0	0	0
186	r_0189	0	0	0	0
187	r_0190	0	0.57173	0	0.6556
188	r_0191	0	0	0	0
189	r_0192	0	4.8925	0	5.89
190	r_0193	0	0	0	0
191	r_0194	0	0.22317	0	0.24594
192	r_0195	0	0.25609	0	0.20764
193	r_0196	0	0.006388	0	0.0051139
194	r_0197	0	0	0	0
195	r_0198	0	0.6798	0	0.69352
196	r_0199	0	2.2864	0	2.95
197	r_0200	0	0.27061	0	0.32579
198	r_0201	-0.41148	0	-0.60667	0
199	r_0202	0	0	0	0
200	r_0203	0	0.23481	0	0.25609
201	r_0204	0	0	0	0
202	r_0205	-0.00064957	1.5971	-0.0007985	1.9633
203	r_0206	-0.80554	0	-0.98167	0
204	r_0207	0	0	0	0
205	r_0208	0	0	0	0
206	r_0209	0	5.89	0	4.6368
207	r_0210	0	1.6169	0	1.9633
208	r_0211	0	0.00069368	0	0.0007985
209	r_0212	-1.14e-13	1.26	-1.14e-13	1.26
210	r_0213	-5.0825	1.6942	-5.89	1.9633
211	r_0214	0	0	0	0
212	r_0215	0	0	0	0
213	r_0216	0	0.23481	0	0.25609
214	r_0217	0	0	0	0
215	r_0218	-0.22925	0	-0.25609	0
216	r_0219	0	1.9633	0	1.9566
217	r_0220	0	2.4534	0	2.945
218	r_0221	0	0	0	0
219	r_0222	0	5.89	0	4.8639
220	r_0223	0	0	0	0
221	r_0224	-2.9417	0	-2.9417	0
222	r_0226	0	0.25609	0	0.20764
223	r_0227	0	0.28215	0	0.32579
224	r_0228	0	0	0	0
225	r_0230	0	5.89	0	5.8445
226	r_0231	-5.3721	5.3721	-5.89	5.89
227	r_0232	0	5.6787	0	5.89
228	r_0233	0	0.14859	0	0.1597
229	r_0234	0	0.066612	0	0.081447
230	r_0235	0	2.2744	0	2.95
231	r_0236	0	0.24616	0	0.25609
232	r_0237	0	0.057755	0	0.081447
233	r_0238	0	0.071401	0	0.081447
234	r_0239	0	0	0	0
235	r_0240	0	0	0	0
236	r_0241	0	0.25609	0	0.20764
237	r_0242	0	2.3465	0	2.945
238	r_0243	0	7.98	0	6.3586
239	r_0244	0	5.2678	0	5.89
240	r_0246	-5.4951	0	-5.89	0
241	r_0247	0	0.25609	0	0.25342
242	r_0248	0	0.21621	0	0.25609
243	r_0249	0	0.23584	0	0.25609
244	r_0250	0	4.4929	0	5.89
245	r_0251	0	5.6662	0	5.89
246	r_0252	-0.22925	0	-0.25609	0
247	r_0253	0	0	0	0
248	r_0254	0	0.00077908	0	0.0007985
249	r_0255	0	0.23584	0	0.25609
250	r_0256	0	0.0029472	0	0.003194
251	r_0257	0	5.2539	0	5.89
252	r_0258	0	0	0	0
253	r_0259	0	0.0007985	0	0.00070911
254	r_0260	0	5.89	0	5.2559
255	r_0261	0	0.23584	0	0.25609
256	r_0262	0	0	0	0
257	r_0263	0	2.346	0	2.94
258	r_0264	0	0	0	0
259	r_0265	0	0.21621	0	0.25609
260	r_0266	0	1.9633	0	1.9341
261	r_0267	0	0	0	0
262	r_0268	0	0.23481	0	0.25609
263	r_0269	0	2.2437	0	2.52
264	r_0270	0	0.13322	0	0.16289
265	r_0271	-5.47	7.98	-5.3398	7.7901
266	r_0272	0	0	0	0
267	r_0273	0	2.4534	0	2.945
268	r_0274	0	0.21621	0	0.25609
269	r_0275	0	0	0	0
270	r_0276	-1.8602	0.066316	-1.8602	0.066316
271	r_0277	0	0.27721	0	0.3534
272	r_0278	-1.9633	0	-1.9341	0
273	r_0279	0	0.16289	0	0.14173
274	r_0280	0	1.9433	0	1.9633
275	r_0281	0	0	0	0
276	r_0282	0	0	0	0
277	r_0283	-0.22925	0	-0.25609	0
278	r_0284	0	0	0	0
279	r_0285	-2.1033	0	-1.9888	0
280	r_0286	0	0	0	0
281	r_0287	0	5.2678	0	5.89
282	r_0288	0	7.98	0	7.98
283	r_0289	0	1.6659	0	1.9633
284	r_0290	-7.98	0	-6.7602	0
285	r_0291	0	5.89	0	5.8024
286	r_0292	0	0	0	0
287	r_0293	0	0	0	0
288	r_0294	0	0	0	0
289	r_0295	0	1.7107	0	1.9633
290	r_0296	0	0.25609	0	0.24174
291	r_0297	0	0	0	0
292	r_0298	0	5.806	0	5.89
293	r_0299	0	0.00056101	0	0.0007985
294	r_0300	0	0	0	0
295	r_0301	-5.89	0	-5.8024	0
296	r_0302	0	0.25609	0	0.25342
297	r_0303	0	1.0219	0	1.178
298	r_0304	-0.25781	0	-0.32579	0
299	r_0305	-0.00062857	0	-0.0007985	0
300	r_0306	0	0.0007985	0	0.0007985
301	r_0307	0	0.061293	0	0.07985
302	r_0308	0	0	0	0
303	r_0309	0	0.080532	0	0.10693
304	r_0310	0	2.1068	0	2.3087
305	r_0311	0	0.00074665	0	0.0007985
306	r_0312	0	0.0039925	0	0.0013763
307	r_0313	0	11.22	0	11.78
308	r_0314	0	0	0	0
309	r_0315	0	0.00054096	0	0.0007985
310	r_0316	0	0	0	0
311	r_0317	0	0.0007985	0	0.0007985
312	r_0318	0	0.00071842	0	0.0007985
313	r_0319	0	0.25609	0	0.20764
314	r_0320	0	0.067132	0	0.07985
315	r_0321	0	0.00072383	0	0.0007985
316	r_0322	0	0.2391	0	0.25609
317	r_0323	0	0	0	0
318	r_0324	0	0	0	0
319	r_0325	0	0.23481	0	0.25609
320	r_0326	0	0.004791	0	0.0041001
321	r_0327	0	0	0	0
322	r_0328	0	3.8415	0	5.68
323	r_0329	0	0.23481	0	0.25609
324	r_0330	0	8.9106	0	11.36
325	r_0331	0	0.25609	0	0.25342
326	EX_succinate	-0.52839	0	-0.52839	0
327	EX_homocitrate	-0.0007985	0	-0.0007985	0
328	EX_fe2	-0.0039925	0	-0.0039925	0
329	EX_nitrogen	-0.3534	0	-0.3534	0
330	EX_co2	0	2.9417	0	2.9417
331	EX_orthophosphate	-0.003194	0	-0.003194	0
332	EX_alaL	0	0.07985	0	0.07985
333	EX_nh3	0	0.43105	0	0.43105
334	EX_sulfate	-0.004791	0	-0.004791	0
335	EX_oxygen	-1.26	1.14e-13	-1.26	1.14e-13
336	EX_h2o	-0.066316	1.8602	-0.066316	1.8602
337	EX_H	-1.9462	6.25e-12	-1.9462	6.25e-12
338	EX_gluL	-1.226	8.98e-12	-1.226	8.98e-12
339	EX_inost	-0.01	0	-0.01	0
340	EX_aspL	0	0.07985	0	0.07985
341	EX_malL	-0.6552	0	-0.6552	0
342	EX_mg	-0.0007985	0	-0.0007985	0
343	EX_cbl1	-0.0007985	0	-0.0007985	0
344	EX_molybdate	-0.0007985	0	-0.0007985	0
345	EX_thiamine	-0.0007985	0	-0.0007985	0
346	r_0355	0	0.87459	0	0.98167
347	r_0356	0	0	0	0
348	r_0357	0	0	0	0
349	r_0358	0	0	0	0
350	r_0359	0	0	0	0
351	r_0360	0	0.25609	0	0.2417
352	r_0361	0	5.1322	0	5.89
353	r_0363	0	0.0022477	0	0.0023955
354	r_0364	0	0.00064239	0	0.0007985
355	r_0365	0	5.89	0	5.0514
356	r_0366	-1.6899	1.6899	-1.9633	1.9633
357	r_0367	0	0.00061109	0	0.0007985
358	r_0368	0	0.24362	0	0.25609
359	r_0369	0	0	0	0
360	r_0370	0	0	0	0
361	r_0371	0	1.0954	0	1.178
362	r_0372	0	0.24362	0	0.25609
363	r_0373	-0.17603	0	-0.25609	0
364	r_0374	0	0	0	0
365	r_0375	0	6.9196	0	7.98
366	r_0376	0	0	0	0
367	r_0377	0	0	0	0
368	r_0378	0	0	0	0
369	r_0379	0	1.7525	0	1.9633
370	r_0380	0	0	0	0
371	r_0381	0	5.4771	0	5.89
372	r_0382	-0.22925	0	-0.25609	0
373	r_0383	0	0	0	0
374	r_0384	0	0.0021614	0	0.0023955
375	r_0385	0	0	0	0
376	r_0386	0	0	0	0
377	r_0387	0	0	0	0
378	r_0388	0	1.7637	0	1.9667
379	r_0389	0	0	0	0
380	r_0390	0	0	0	0
381	r_0391	0	0	0	0
382	r_0392	-5.0833	0.0041348	-5.89	0.004791
383	r_0393	0	0.004791	0	0.0042064
384	r_0394	0	0	0	0
385	r_0395	0	1.8257	0	1.9633
386	r_0396	-0.17603	0	-0.25609	0
387	r_0397	0	0.25609	0	0.2417
388	r_0398	-0.89716	0.0018244	-1.178	0.0023955
389	r_0399	0	0.25609	0	0.2417
390	r_0400	0	0	0	0
391	r_0401	0	0	0	0
392	r_0402	0	2.0453	0	2.95
393	r_0403	0	0	0	0
394	r_0404	0	5.6236	0	5.89
395	r_0405	0	0.25609	0	0.2417
396	r_0406	-4.92	2.4642	-5.89	2.95
397	r_0407	0	1.8257	0	1.9633
398	r_0408	0	0	0	0
399	r_0409	0	2.7326	0	2.945
400	r_0410	0	0	0	0
401	r_0411	-0.22473	0	-0.24594	0
402	r_0412	-0.17603	0	-0.25609	0
403	r_0413	0	0.004791	0	0.0040553
404	r_0414	0	0.91285	0	0.98167
405	r_0415	0	0	0	0
406	r_0416	0	0	0	0
407	r_0417	0	0.24362	0	0.25609
408	r_0418	-0.0089846	2.6415	-0.01	2.94
409	r_0419	0	0	0	0
410	r_0420	0	0	0	0
411	r_0421	0	0	0	0
412	r_0422	-0.063582	0	-0.081447	0
413	r_0423	0	7.98	0	7.9792
414	r_0424	0	0.24362	0	0.25609
415	r_0425	0	0	0	0
416	r_0426	0	0.07529	0	0.083613
417	r_0427	0	0.063582	0	0.081447
418	r_0428	0	0	0	0
419	r_0429	0	1.8257	0	1.9633
420	r_0430	0	0.032738	0	0.040324
421	r_0431	0	0.06052	0	0.07985
422	r_0432	-2.4603	0.0083682	-2.94	0.01
423	r_0433	0	0	0	0
424	r_0434	0	0.0021614	0	0.0023955
425	r_0435	0	0	0	0
426	r_0436	0	1.6633	0	1.9633
427	r_0437	0	0.080521	0	0.081447
428	r_0438	0	0	0	0
429	r_0439	0	2.6004	0	2.95
430	r_0440	0	0	0	0
431	r_0441	0	1.8257	0	1.9633
432	r_0442	0	0.25609	0	0.2417
433	r_0443	0	0	0	0
434	r_0444	0	0.0053601	0	0.006388
435	r_0445	0	0	0	0
436	r_0446	0	0	0	0
437	r_0447	0	0.00074253	0	0.0007985
438	r_0448	0	0	0	0
439	r_0449	0	0	0	0
440	r_0450	-0.17603	0	-0.25609	0
441	r_0451	-0.072306	0	-0.07985	0
442	r_0452	0	0.062887	0	0.07985
443	r_0453	0	0	0	0
444	r_0454	0	0	0	0
445	r_0455	0	0.00070388	0	0.0007985
446	r_0456	0	1.7926	0	1.6544
447	r_0457	0	5.0478	0	5.89
448	r_0458	0	5.0696	0	5.89
449	r_0459	0	0	0	0
450	r_0460	0	0.24362	0	0.25609
451	r_0461	0	0	0	0
452	r_0462	0	0	0	0
453	r_0463	0	0	0	0
454	r_0464	0	1.67	0	1.9633
455	r_0465	0	0.64529	0	0.69352
456	r_0466	0	0	0	0
457	r_0467	0	0	0	0
458	r_0468	0	0.16289	0	0.13524
459	r_0469	0	0.001545	0	0.001597
460	r_0470	0	0.25609	0	0.2417
461	r_0471	0	1.4808	0	1.82
462	r_0472	0	0.0092944	0	0.01
463	r_0473	-0.17603	0	-0.25609	0
464	r_0474	0	0	0	0
465	r_0475	0	1.8257	0	1.9633
466	r_0476	-1.7775	0.0084641	-2.1	0.01
467	r_0477	0	0	0	0
468	r_0478	0	0.24362	0	0.25609
469	r_0479	0	0	0	0
470	r_0480	0	5.023	0	5.89
471	r_0481	0	1.6633	0	1.9633
472	r_0482	0	0	0	0
473	r_0483	0	1.082	0	1.0351
474	r_0484	0	1.6622	0	1.9633
475	r_0485	0	0	0	0
476	r_0486	0	0.0007985	0	0.00067762
477	r_0487	0	1.1182	0	1.1585
478	r_0488	-0.07985	0	-0.06199	0
479	r_0489	0	0	0	0
480	r_0490	0	0	0	0
481	r_0491	0	0.057273	0	0.07985
482	r_0492	0	4.2247	0	5.89
483	r_0493	-0.0034364	4.2247	-0.004791	5.89
484	r_0494	0	0	0	0
485	r_0495	0	0	0	0
486	r_0496	0	1.082	0	0.96182
487	r_0497	0	1.1585	0	1.1371
488	r_0498	0	0	0	0
489	r_0499	0	0	0	0
490	r_0500	0	4.0972	0	5.89
491	r_0501	0	0	0	0
492	r_0502	0	0.0058212	0	0.006388
493	r_0503	0	0.56264	0	0.6556
494	r_0504	0	0.071739	0	0.079669
495	r_0505	0	0.004791	0	0.0042752
496	r_0506	0	4.0972	0	5.89
497	r_0507	0	5.1102	0	5.89
498	r_0508	0	0.069159	0	0.081447
499	r_0509	0	0.80966	0	0.98167
500	r_0510	0	0.98485	0	1.178
501	r_0511	0	5.5856	0	5.89
502	r_0512	0	0.064264	0	0.07985
503	r_0513	0	0	0	0
504	r_0514	0	0	0	0
505	r_0515	0	4.0972	0	5.89
506	r_0516	0	0	0	0
507	EX_fixedNH3	0	0.7068	0	0.7068
508	r_0519	0	0.7068	0	0.7068
509	r_0520	0	0.0007985	0	0.0007985
510	r_0521	0	0.09776	0	0.09776
511	r_0522	-0.0007985	5.89	-0.0007985	5.89
512	EX_zn	-0.0007985	0	-0.0007985	0
513	r_0524	0	0.3534	0	0.3534
514	EX_h2	0	0.3534	0	0.3534
515	r_0526	0	5.7236	0	5.89
516	r_0527	0	2.945	0	2.296
517	r_0528	0	5.5177	0	5.89
518	r_0529	0	2.945	0	2.945
519	r_0530	0	4.4338	0	5.89
520	r_0531	0	5.89	0	5.7918
521	r_0532	-5.89	5.89	-5.89	5.89
522	r_0534	0	0	0	0
523	r_0535	0	4.8426	0	6.3
524	r_0536	-0.07985	5.89	-0.07985	5.89
525	r_0537	0	0.01	0	0.0036065
526	r_0538	0	0.0097122	0	0.01
527	r_0539	-5.3846	7.2953	-5.89	7.98
528	r_0540	-7.98	6.0233	-6.0806	4.5896
529	r_0541	0	0.0007985	0	0.0007985
530	r_0542	0	0.00057594	0	0.0007985
531	r_0543	0	0.00073135	0	0.0007985
532	r_0544	0	0.09776	0	0.09776
533	r_0545	0	3.0681	0	5.89
534	r_0546	-11.78	0.003194	-8.7201	0.0023643
535	r_0547	0	1.1356	0	1.1585
536	r_0548	0	0	0	0
537	r_0549	0	0	0	0
538	r_0550	0	0	0	0
Rxn, reaction; LB, lower bound; UB, upper bound.
