# Supplementary material for: Metabolic Analyses of Nitrogen Fixation in the Soybean Microsymbiont Sinorhizobium fredii Using Constraint-Based Modeling
Source: mSystems. 2020 Feb 18;5(1):e00516-19. doi: 10.1128/mSystems.00516-19 (PMC7029217; doi:10.1128/mSystems.00516-19)
Supplement: TABLE S6 [file mSystems.00516-19-st006.xlsx]

## Sheet: Hoja1
Table S6: Average RPKM values of each gene in iCC541 under both symbiotic conditions (bacteroids isolated from G. soja W05 nodules and G. max C08)
Gene #	Genes	RPKM
		W05	C08
1	AB395_00001013	621.784	687.382
2	AB395_00001014	311.368	654.972
3	AB395_00001015	189.308	363.194
4	AB395_00001016	235.619	397.377
5	AB395_00001018	164.287	260.853
6	AB395_00001019	143.483	267.347
7	AB395_00001020	182.881	370.279
8	AB395_00001021	148.148	264.196
9	AB395_00001022	137.441	226.273
10	AB395_00001023	144.332	194.826
11	AB395_00001024	111.993	158.41
12	AB395_00001025	83.0652	117.263
13	AB395_00001026	125.529	175.793
14	AB395_00001027	100.719	141.646
15	AB395_00001028	95.7955	124.359
16	AB395_00001033	210.155	296.215
17	AB395_00001057	18.1489	36.896
18	AB395_00001058	22.917	39.1787
19	AB395_0000106	26.5704	38.4769
20	AB395_00001068	193.651	215.206
21	AB395_00001070	63.581	120.65
22	AB395_00001079	152.3	238.267
23	AB395_00001131	517.955	1190.71
24	AB395_00001137	91.401	128.492
25	AB395_00001140	266.944	739.338
26	AB395_00001185	404.98	272.838
27	AB395_00001187	594.951	421.733
28	AB395_00001191	58.7105	93.8209
29	AB395_0000120	68.7704	110.589
30	AB395_00001209	56.0901	124.785
31	AB395_0000121	42.8431	98.0749
32	AB395_00001212	162.383	325.266
33	AB395_00001214	167.505	181.85
34	AB395_00001215	144.907	190.009
35	AB395_00001216	201.026	322.192
36	AB395_00001228	28.9732	35.7038
37	AB395_00001239	51.6119	25.9393
38	AB395_0000124	88.9177	166.115
39	AB395_00001241	52.7318	34.9589
40	AB395_00001243	362.455	339.912
41	AB395_00001246	309.955	334.275
42	AB395_00001247	146.243	127.818
43	AB395_00001248	298.086	140.879
44	AB395_00001249	1771.68	1203.05
45	AB395_0000125	97.0701	64.9066
46	AB395_00001251	86.0063	60.0422
47	AB395_00001277	77.2739	101.612
48	AB395_00001281	386.539	521.565
49	AB395_00001289	121.274	175.451
50	AB395_0000129	4.40445	8.41567
51	AB395_00001295	69.375	70.3168
52	AB395_00001296	54.2058	59.7329
53	AB395_00001297	335.713	581.869
54	AB395_00001305	96.2374	141.827
55	AB395_00001306	38.2052	59.3877
56	AB395_00001339	5.26295	3.44833
57	AB395_00001349	52.3171	76.6036
58	AB395_00001353	95.8822	76.0213
59	AB395_00001355	218.863	234.341
60	AB395_00001358	68.3647	145.04
61	AB395_0000140	1836.87	2262.03
62	AB395_0000141	342.29	406.574
63	AB395_0000142	378.475	407.866
64	AB395_0000143	464.608	500.344
65	AB395_00001443	133.155	169.354
66	AB395_00001444	37.0028	74.9244
67	AB395_00001448	54.7241	74.9413
68	AB395_0000145	413.658	565.956
69	AB395_00001462	49.3311	94.2232
70	AB395_00001471	15.3752	21.372
71	AB395_00001476	190.798	112.638
72	AB395_0000148	21.7909	12.2414
73	AB395_00001481	58.2296	80.1369
74	AB395_0000149	144.981	190.97
75	AB395_0000153	57.7586	67.5097
76	AB395_0000154	35.5082	41.06
77	AB395_00001559	54.8507	126.569
78	AB395_00001579	14.8684	15.608
79	AB395_00001582	60.627	83.2257
80	AB395_00001587	774.411	598.31
81	AB395_0000159	88.2105	72.458
82	AB395_00001617	227.633	288.005
83	AB395_00001626	128.672	235.485
84	AB395_0000164	47.9157	73.535
85	AB395_00001654	83.5291	136.691
86	AB395_00001657	160.236	194.999
87	AB395_00001666	325.425	439.28
88	AB395_00001668	150.774	129.099
89	AB395_00001672	130.328	237.567
90	AB395_00001680	41.5192	41.7979
91	AB395_00001684	18.5464	36.7505
92	AB395_00001686	215.219	401.907
93	AB395_00001690	111.256	174.682
94	AB395_00001703	14.6671	17.5616
95	AB395_00001704	49.9367	73.4961
96	AB395_00001705	27.4746	30.6364
97	AB395_00001729	38.7296	80.8202
98	AB395_00001746	110.675	219.858
99	AB395_00001752	53.2959	69.3594
100	AB395_00001757	93.5098	161.234
101	AB395_00001775	250.848	145.11
102	AB395_00001787	20.3116	68.7431
103	AB395_00001788	6.66058	8.96301
104	AB395_0000181	19.6412	30.9652
105	AB395_00001822	43.4203	450.675
106	AB395_00001823	146.564	965.08
107	AB395_00001824	259.984	5123.02
108	AB395_00001846	131.088	286.235
109	AB395_00001849	148.143	323.45
110	AB395_00001850	58.6635	124.448
111	AB395_00001854	433.838	795.395
112	AB395_00001855	24.8651	59.9577
113	AB395_00001856	215.043	340.457
114	AB395_00001857	172.466	246.314
115	AB395_00001863	103.086	140.108
116	AB395_00001864	72.6198	132.813
117	AB395_00001865	60.7261	91.2692
118	AB395_00001869	17.9308	38.6822
119	AB395_00001871	28.7053	23.263
120	AB395_00001876	105.734	109.537
121	AB395_00001879	122.453	109.82
122	AB395_0000189	56.3202	130.559
123	AB395_00001890	2138.27	1064.62
124	AB395_00001900	13.1328	59.2838
125	AB395_00001907	71.1977	59.6857
126	AB395_00001925	63.8909	65.5647
127	AB395_00002018	28.4831	49.6833
128	AB395_00002031	73.2807	194.358
129	AB395_00002035	337.311	555.932
130	AB395_00002037	18.4282	40.7706
131	AB395_00002043	92.0283	164.194
132	AB395_00002055	2693.14	4579.93
133	AB395_00002062	57.1327	106.393
134	AB395_00002091	61.2173	104.308
135	AB395_00002092	51.5987	85.2705
136	AB395_00002097	16.1039	35.5495
137	AB395_0000210	84.9182	101.655
138	AB395_00002104	50.0178	48.0419
139	AB395_00002106	58.1076	53.1217
140	AB395_00002136	119.543	128.163
141	AB395_00002137	169.52	175.132
142	AB395_0000214	39.1116	51.0994
143	AB395_0000215	31.75	52.5732
144	AB395_00002154	96.906	198.395
145	AB395_00002155	87.5893	192.593
146	AB395_0000216	377.563	356.85
147	AB395_00002164	183.883	318.029
148	AB395_00002174	162.051	542.373
149	AB395_00002188	20.7979	50.7892
150	AB395_00002190	31.6969	64.7245
151	AB395_00002210	4.84263	4.21234
152	AB395_00002225	8.13132	8.97187
153	AB395_00002256	156.767	139.623
154	AB395_00002257	315.779	251.745
155	AB395_00002259	63.2827	54.8729
156	AB395_00002260	60.4331	53.2779
157	AB395_00002261	54.5588	44.6326
158	AB395_00002262	124.634	92.5785
159	AB395_00002263	118.969	63.6431
160	AB395_00002264	72.0203	47.748
161	AB395_00002265	325.899	133.036
162	AB395_00002266	18.2479	11.6095
163	AB395_00002267	15.3185	8.68704
164	AB395_00002271	19.3611	9.00893
165	AB395_00002272	240.289	102.02
166	AB395_00002283	6.23232	4.87224
167	AB395_00002310	69.7077	90.6691
168	AB395_00002311	114.506	151.254
169	AB395_00002316	410.457	529.611
170	AB395_00002319	96.9222	141.885
171	AB395_00002338	424.132	697.27
172	AB395_00002346	115.936	187.281
173	AB395_00002363	76.4609	16.0175
174	AB395_00002368	248.161	174.117
175	AB395_00002382	50.3722	127.52
176	AB395_00002383	20.9063	26.8598
177	AB395_00002388	133.213	225.62
178	AB395_00002405	275.335	281.825
179	AB395_00002411	49.2806	69.7
180	AB395_00002416	48.1611	31.5068
181	AB395_00002423	6.85897	10.3131
182	AB395_00002429	167.278	107.235
183	AB395_00002430	68.6679	37.5205
184	AB395_00002445	199.446	176.798
185	AB395_00002452	14.1054	20.0101
186	AB395_0000248	62.4701	117.605
187	AB395_00002480	76.1907	83.3067
188	AB395_00002497	46.4708	61.5165
189	AB395_00002533	27.0831	29.1353
190	AB395_00002543	409.304	130.069
191	AB395_00002544	649.249	235.93
192	AB395_00002550	919.907	326.695
193	AB395_00002551	167.575	42.7473
194	AB395_0000256	119.921	52.94
195	AB395_00002561	23.3648	38.3798
196	AB395_00002562	18.2631	25.068
197	AB395_00002563	43.7956	91.6023
198	AB395_00002603	38.1957	26.49
199	AB395_00002613	3.95926	6.14844
200	AB395_00002645	46.0057	15.2144
201	AB395_00002646	25.0129	6.77331
202	AB395_00002647	49.0137	8.22601
203	AB395_00002648	36.1714	6.26333
204	AB395_00002654	3.98155	4.76989
205	AB395_00002655	5.74416	4.9615
206	AB395_00002658	2.98677	3.09728
207	AB395_00002659	8.22909	9.70903
208	AB395_00002665	24.67	18.9324
209	AB395_00002666	27.1603	11.0872
210	AB395_00002681	1.65017	0.848222
211	AB395_00002682	2.17307	2.08344
212	AB395_00002703	23.3945	21.2596
213	AB395_00002709	24.6249	7.44034
214	AB395_00002722	11.9101	9.77424
215	AB395_00002833	81.752	76.7794
216	AB395_00002836	27.535	22.4933
217	AB395_00002873	39.0522	29.2804
218	AB395_00002894	206.736	290.685
219	AB395_00002896	52.5817	102.46
220	AB395_00002898	63.7605	112.657
221	AB395_00002901	150.875	262.661
222	AB395_00002910	35.4419	84.2849
223	AB395_00002925	18.3714	18.1152
224	AB395_00002926	17.2529	22.7824
225	AB395_00002929	75.5884	188.539
226	AB395_00002947	29.441	25.6561
227	AB395_00003008	145.183	256.205
228	AB395_00003010	215.195	688.135
229	AB395_00003011	459.562	834.813
230	AB395_00003102	178.671	349.238
231	AB395_00003103	269.346	558.788
232	AB395_00003105	45.7311	72.6823
233	AB395_00003106	598.538	430.217
234	AB395_00003128	49.3403	54.6547
235	AB395_00003133	156.865	295.042
236	AB395_00003134	61.5797	99.3782
237	AB395_00003138	209.904	354.192
238	AB395_00003153	182.548	233.314
239	AB395_00003154	36.9673	74.3483
240	AB395_00003156	322.32	138.85
241	AB395_00003169	44.3996	46.1855
242	AB395_00003174	87.4346	146.14
243	AB395_00003175	71.9882	115.299
244	AB395_00003178	43.5427	72.4142
245	AB395_00003182	62.7584	57.9825
246	AB395_00003190	252.555	403.01
247	AB395_000032	64.158	149.87
248	AB395_00003204	67.3182	103.089
249	AB395_00003205	47.2626	66.6464
250	AB395_00003206	98.2098	132.558
251	AB395_00003220	28.2676	192.374
252	AB395_00003221	5.94823	60.0049
253	AB395_00003222	84.2545	371.316
254	AB395_0000323	3.27039	8.90948
255	AB395_00003234	35.8696	37.6357
256	AB395_00003238	212.645	180
257	AB395_00003246	284.628	446.735
258	AB395_00003272	148.553	289.097
259	AB395_00003273	54.8691	180.651
260	AB395_00003276	21.5239	31.285
261	AB395_00003295	184.088	283.911
262	AB395_00003296	57.4515	58.6691
263	AB395_00003297	17.3952	19.0381
264	AB395_00003306	134.371	152.893
265	AB395_00003328	13.4247	9.51752
266	AB395_00003394	173.535	330.79
267	AB395_00003409	59.7613	94.8851
268	AB395_0000341	46.8517	105.076
269	AB395_00003428	56.0877	81.4713
270	AB395_00003438	52.7887	58.7063
271	AB395_00003450	95.8206	7.50939
272	AB395_00003457	200.383	259.499
273	AB395_00003459	180.994	361.01
274	AB395_00003460	151.879	317.702
275	AB395_00003461	201.15	514.844
276	AB395_00003462	92.3736	217.453
277	AB395_00003474	159.61	173.378
278	AB395_00003475	263.76	230.298
279	AB395_00003478	281.321	239.898
280	AB395_00003482	170.475	163.342
281	AB395_00003483	130.068	187.544
282	AB395_00003484	81.474	105.18
283	AB395_00003485	124.388	243.826
284	AB395_00003488	144.677	128.073
285	AB395_0000350	109.813	297.584
286	AB395_00003508	312.82	384.041
287	AB395_00003511	137.564	74.2844
288	AB395_0000352	114.542	263.644
289	AB395_00003522	52.2199	145.791
290	AB395_00003523	46.8333	106.093
291	AB395_00003524	19.8697	29.8725
292	AB395_0000353	857.998	567.487
293	AB395_00003547	189.991	215.728
294	AB395_0000355	142.462	219.646
295	AB395_00003550	237.119	283.082
296	AB395_00003554	78.5944	74.5363
297	AB395_00003558	9.53486	11.6448
298	AB395_00003559	42.5796	26.51
299	AB395_00003572	106.583	314.521
300	AB395_00003576	88.6317	115.207
301	AB395_00003602	145.203	290.32
302	AB395_00003609	164.976	207.913
303	AB395_00003610	21.4426	25.4908
304	AB395_00003611	35.4999	58.8318
305	AB395_00003619	529.441	701.103
306	AB395_00003620	953.757	1128.54
307	AB395_00003625	14.6939	30.5497
308	AB395_00003626	14.3517	22.8082
309	AB395_00003627	113.743	149.743
310	AB395_00003635	93.8201	104.543
311	AB395_00003646	30.1351	12.7413
312	AB395_00003648	11.6013	39.7963
313	AB395_00003669	54.0291	127.227
314	AB395_00003673	653.996	791.221
315	AB395_00003675	81.8562	86.3811
316	AB395_00003677	72.3166	92.1724
317	AB395_00003679	59.2531	128.18
318	AB395_00003693	71.6802	134.139
319	AB395_000037	24.2149	56.892
320	AB395_00003703	27.5155	46.0294
321	AB395_00003707	21.2924	21.5766
322	AB395_00003708	16.1311	23.2022
323	AB395_0000371	40.0506	89.2758
324	AB395_00003719	241.014	344.254
325	AB395_00003731	10.0365	6.24842
326	AB395_00003734	188.311	166.18
327	AB395_00003737	303.347	337.22
328	AB395_00003738	127.589	105.205
329	AB395_00003745	1782.79	2127.3
330	AB395_00003756	78.2862	51.5713
331	AB395_00003757	20.55	19.5211
332	AB395_00003758	50.18	65.1283
333	AB395_00003759	41.4034	50.0379
334	AB395_0000377	157.82	199.972
335	AB395_00003779	27.5887	32.3953
336	AB395_00003827	18.7024	16.2354
337	AB395_00003845	73.4538	54.2054
338	AB395_00003846	24.6591	22.5799
339	AB395_00003849	100.299	123.33
340	AB395_00003850	65.1847	88.3901
341	AB395_00003851	25.9263	32.4713
342	AB395_00003866	30.68	33.2596
343	AB395_00003869	27.8334	36.1395
344	AB395_00003881	31.4895	45.765
345	AB395_00003882	65.5316	87.4852
346	AB395_00003896	8.02672	4.73677
347	AB395_00003926	32.8567	51.397
348	AB395_00003978	5.19547	3.80754
349	AB395_00004013	107.42	220.033
350	AB395_00004016	29.4477	34.7045
351	AB395_00004042	114.193	149.294
352	AB395_00004043	250.148	278.425
353	AB395_00004044	313.845	284.192
354	AB395_00004050	76.6746	142.751
355	AB395_00004055	60.6302	144.178
356	AB395_00004084	15.4369	16.5692
357	AB395_00004100	45.5929	66.8506
358	AB395_00004101	35.8056	69.5526
359	AB395_0000411	765.567	989.912
360	AB395_00004120	27.9948	33.1322
361	AB395_00004123	38.1604	56.9527
362	AB395_00004124	53.0239	94.2461
363	AB395_00004139	85.3421	133.385
364	AB395_00004141	73.5077	178.812
365	AB395_00004153	83.9298	88.6498
366	AB395_00004155	33.9276	22.1785
367	AB395_0000416	257.303	416.614
368	AB395_00004163	16.3859	24.5456
369	AB395_00004172	71.4122	74.289
370	AB395_00004176	5.43084	1.05823
371	AB395_00004182	47.7493	63.2762
372	AB395_00004190	72.3187	99.0829
373	AB395_0000425	38.9617	57.464
374	AB395_00004416	51.8405	27.3178
375	AB395_0000443	42.1937	118.932
376	AB395_0000444	19.4924	30.6541
377	AB395_00004446	4595.64	5052.41
378	AB395_00004450	3816.77	2535.94
379	AB395_00004451	5407.63	3604.8
380	AB395_00004462	26617.6	26819.1
381	AB395_00004463	18567.4	21109.4
382	AB395_00004465	7921.25	5887.73
383	AB395_00004475	95.7398	159.945
384	AB395_0000454	23.4754	31.0286
385	AB395_0000456	58.7712	87.2218
386	AB395_00004576	16.9247	28.5042
387	AB395_00004603	63227.5	58315.6
388	AB395_00004652	17.2641	41.6147
389	AB395_00004694	3.9628	8.75454
390	AB395_00004794	32.947	13.4672
391	AB395_0000480	26.3939	40.8264
392	AB395_00004818	6908.47	5936.07
393	AB395_00004841	14.1538	15.2516
394	AB395_00004842	59.1754	27.3963
395	AB395_00004888	83.9991	64.6467
396	AB395_00004900	454.815	74.968
397	AB395_0000492	422.656	495.862
398	AB395_00004920	64.875	43.4689
399	AB395_0000493	830.387	1889.81
400	AB395_00004930	17.2736	25.7564
401	AB395_0000494	318.606	453.531
402	AB395_00004948	1694.25	941.756
403	AB395_0000495	275.122	414.457
404	AB395_00004961	798.244	89.576
405	AB395_0000498	8.76008	41.4065
406	AB395_00005002	8.90922	6.93486
407	AB395_00005010	7.54879	5.2424
408	AB395_0000504	143.803	173.996
409	AB395_00005074	8.24533	40.5449
410	AB395_00005104	384.241	139.969
411	AB395_0000512	89.6033	108.489
412	AB395_0000517	69.4619	110.514
413	AB395_0000523	55.0611	109.264
414	AB395_00005291	4.70969	5.43168
415	AB395_00005295	4.33405	7.14682
416	AB395_00005299	27.9058	78.3402
417	AB395_00005329	5.57263	11.5461
418	AB395_00005330	20.2284	37.2944
419	AB395_00005343	12.639	5.80376
420	AB395_00005344	134.371	152.893
421	AB395_00005349	2.8384	3.15235
422	AB395_0000542	18.5051	50.8568
423	AB395_0000545	131.052	168.976
424	AB395_00005492	5.81984	4.79747
425	AB395_000055	47.5936	52.5941
426	AB395_00005512	225.878	233.334
427	AB395_0000552	1.96038	5.94204
428	AB395_00005522	46.4141	52.5192
429	AB395_00005523	90.2929	118.144
430	AB395_00005555	45.0707	24.2037
431	AB395_00005558	13.0313	10.4109
432	AB395_00005575	30.8025	15.9129
433	AB395_00005576	11.2199	11.9287
434	AB395_00005578	38.7773	37.1026
435	AB395_0000561	42.5095	44.0802
436	AB395_00005620	20.0427	27.2014
437	AB395_00005622	28.6477	46.8823
438	AB395_00005633	9.43722	8.87313
439	AB395_0000564	170.87	232.432
440	AB395_00005664	496.012	250.158
441	AB395_0000567	88.495	137.432
442	AB395_0000572
443	AB395_00005738	3.73455	6.28579
444	AB395_00005742	2.68248	4.5564
445	AB395_000058	44.0002	77.1751
446	AB395_0000580	82.3258	107.095
447	AB395_0000581	47.5926	79.1193
448	AB395_00005810	61.5959	27.9347
449	AB395_00005826	36.8014	18.5697
450	AB395_00005827	40.2448	20.8017
451	AB395_00005828	60.2097	25.4262
452	AB395_00005830	49.799	34.5559
453	AB395_00005850	442.35	174.879
454	AB395_00005851	78.7712	44.2051
455	AB395_00005852	131.844	73.1999
456	AB395_00005853	235.482	236.783
457	AB395_00005863	226.279	169.919
458	AB395_0000591	37.1788	52.4773
459	AB395_00005927	84.5033	24.2613
460	AB395_00005957	3.25054	1.14892
461	AB395_00005959	4.89423	3.42914
462	AB395_00005965	8.68296	3.15235
463	AB395_00005968	13.9652	8.60007
464	AB395_00006012	13.8424	8.89782
465	AB395_00006079	134.371	152.893
466	AB395_0000611	96.4365	90.0423
467	AB395_00006120	5.64192	6.60037
468	AB395_00006147	4.30224	4.91989
469	AB395_00006204	8.57126	7.85132
470	AB395_00006220	145.85	252.763
471	AB395_00006223	28.2663	46.7976
472	AB395_00006242	32.7908	25.7707
473	AB395_00006256	15.0223	8.86685
474	AB395_00006257	14.5389	6.97063
475	AB395_0000626	29.8175	52.1814
476	AB395_0000629	33.8008	36.5035
477	AB395_000063	17.3672	29.5781
478	AB395_0000630	30.619	19.6364
479	AB395_00006337	13.5487	14.4008
480	AB395_00006351	109.391	101.576
481	AB395_00006356	11.6241	6.04118
482	AB395_00006360	14.9273	12.1131
483	AB395_00006362	96.4285	63.67
484	AB395_00006373	8.14821	7.22699
485	AB395_00006374	33.5081	21.8932
486	AB395_00006375	5.0546	5.25002
487	AB395_00006381	16.6626	9.65098
488	AB395_00006412	49.334	78.0825
489	AB395_00006427	22.8144	124.551
490	AB395_00006428	34.2718	145.775
491	AB395_00006429	65.7388	156.767
492	AB395_00006434	270.225	351.537
493	AB395_00006475	18.0481	14.5308
494	AB395_00006481	8.02601	4.78418
495	AB395_00006523	6.23542	8.50965
496	AB395_000066	23.2357	51.7836
497	AB395_00006612	119.283	163.138
498	AB395_00006627	11.6323	9.11468
499	AB395_0000664	54.1804	82.9817
500	AB395_00006676	189.324	85.4844
501	AB395_00006682	43.3004	42.6219
502	AB395_00006694	204.173	175.89
503	AB395_00006705	48.6079	33.3534
504	AB395_00006729	179.204	74.3133
505	AB395_0000678	72.3975	59.203
506	AB395_000073	93.5905	200.827
507	AB395_0000751	33.3325	50.8501
508	AB395_0000765	55.7323	88.9751
509	AB395_0000793	10.0709	11.2062
510	AB395_0000794	6.72632	11.181
511	AB395_0000807	71.7976	87.2816
512	AB395_000081	53.1261	87.6383
513	AB395_0000811	36.4238	34.7705
514	AB395_0000818	41.9647	48.439
515	AB395_0000819	36.073	52.5288
516	AB395_0000821	127.549	201.296
517	AB395_0000824	17.5833	35.8102
518	AB395_0000837	13.3936	4.60137
519	AB395_0000838	133.645	213.969
520	AB395_0000840	209.201	341.408
521	AB395_0000843	32.4086	59.4264
522	AB395_0000845	30.4065	37.63
523	AB395_0000851	72.8095	124.955
524	AB395_0000861	170.472	292.067
525	AB395_0000881	27.5254	43.9403
526	AB395_0000882	26.3625	63.4379
527	AB395_0000887	124.309	182.168
528	AB395_0000895	6.71106	7.93363
529	AB395_0000907	75.4545	92.2742
530	AB395_0000912	80.2046	216.02
531	AB395_0000914	14.9465	19.6997
532	AB395_0000915	49.0056	48.9401
533	AB395_000093	13.3804	13.1568
534	AB395_0000980	49.3633	98.0965
535	AB395_0000981	9.8346	20.7664
536	AB395_0000986	56.9468	71.2213
537	AB395_0000989	23.8918	32.3604
538	AB395_RS02115
539	AB395_RS16160
540	AB395_RS29810	665.878	626.661
541	spontaneous
