# Supplementary material for: Metabolic Analyses of Nitrogen Fixation in the Soybean Microsymbiont Sinorhizobium fredii Using Constraint-Based Modeling
Source: mSystems. 2020 Feb 18;5(1):e00516-19. doi: 10.1128/mSystems.00516-19 (PMC7029217; doi:10.1128/mSystems.00516-19)
Supplement: TABLE S7 [file mSystems.00516-19-st007.xlsx]

## Sheet: Sheet1
Table S7: List of orthologs of predicted symbiosis-related soybean genes used to build iCC541.
Gene #	Gene	Protein	Description	Rhizobium etli CFN 42	Rhizobium leguminosarum bv. viciae 3841	S. meliloti 1021	S. fredii NGR234	S. fredii USDA110	S. fredii HH103
1	AB395_RS00005	WP_037397512.1	chromosomal replication initiator protein DnaA	100	100	100	100	100
2	AB395_RS00010	WP_014327033.1	YciI family protein	100	100	100	100	100
3	AB395_RS00015	WP_037450773.1	RNA polymerase sigma factor	100	100	100	100	100
4	AB395_RS00020	WP_037450769.1	polyketide cyclase	100	100	100	100	100
5	AB395_RS00025	WP_037450767.1	DUF4440 domain-containing protein	100	100	100	100	100
6	AB395_RS00030	WP_037450765.1	glutathione S-transferase family protein		21	17	100	86
7	AB395_RS00035	WP_080579601.1	coproporphyrinogen III oxidase	100	100	100	100	100	15
8	AB395_RS00040	WP_037450763.1	non-canonical purine NTP pyrophosphatase	100	100	100	100	100
9	AB395_RS00045	WP_086023815.1	glyoxalase/bleomycin resistance/extradiol dioxygenase family protein	100	100	100	100	26
10	AB395_RS00050	None	ribonuclease PH
11	AB395_RS00055	WP_037450756.1	heat-inducible transcriptional repressor HrcA	100	100	100	100	100
12	AB395_RS00060	WP_037450783.1	nucleotide exchange factor GrpE	100	100	100	100	100
13	AB395_RS00065	None	hypothetical protein
14	AB395_RS00070	WP_037450753.1	FAD-binding protein			100	100
15	AB395_RS00075	WP_037450750.1	SDR family NAD(P)-dependent oxidoreductase	100	100	100	100	92	8
16	AB395_RS00080	WP_014327045.1	PTS IIA-like nitrogen-regulatory protein PtsN	100	100	100	100	100
17	AB395_RS00085	WP_014327046.1	ribosome-associated translation inhibitor RaiA	100	100	100	100	100
18	AB395_RS00090	WP_037450747.1	RNA polymerase sigma-54 factor	100	100	100	100	100
19	AB395_RS00095	WP_050984128.1	LPS export ABC transporter ATP-binding protein	100	100	100	100	100	18
20	AB395_RS00100	WP_014327049.1	hypothetical protein	100	100	100	100	100
21	AB395_RS00105	WP_014327050.1	membrane protein	100	100	100	100	100
22	AB395_RS00110	WP_014327051.1	signal peptide peptidase SppA	100	100	100	100	100
23	AB395_RS00115	WP_014327052.1	integration host factor subunit beta	100	100	100	100	100
24	AB395_RS00120	WP_037431425.1	DUF1049 domain-containing protein	100	100	100	100	100
25	AB395_RS00125	WP_037431426.1	carbon monoxide dehydrogenase	100	100	100	100	100
26	AB395_RS00130	WP_037431427.1	class I SAM-dependent rRNA methyltransferase	100	100	100	100
27	AB395_RS00135	WP_037431429.1	RNA methyltransferase	100	100	100	100
28	AB395_RS00140	WP_037399621.1	lipoprotein signal peptidase	100	100	100	100
29	AB395_RS00145	WP_037450744.1	PAS domain-containing sensor histidine kinase	100	100	100	100	100
30	AB395_RS00150	WP_014327059.1	GNAT family N-acetyltransferase	100	100	100	100
31	AB395_RS00155	WP_014327060.1	NADP-dependent malic enzyme	100	100	100	100	100
32	AB395_RS00160	WP_037431434.1	DNA mismatch repair protein MutS	100	100	100	100	100
33	AB395_RS00165	WP_037399630.1	[protein-PII] uridylyltransferase	100	100	100	100	100
34	AB395_RS00170	WP_037450732.1	murein biosynthesis integral membrane protein MurJ	100	100	100	100	100
35	AB395_RS00175	WP_037431437.1	extradiol dioxygenase	100	100	100	100
36	AB395_RS00180	WP_037399633.1	tryptophan--tRNA ligase	100	100	100	100	100
37	AB395_RS00185	WP_014327066.1	universal stress protein	100	100	100	100	100
38	AB395_RS00190	WP_014327067.1	NifU family protein	100	100	100	100	100
39	AB395_RS00195	WP_037431440.1	tRNA (adenosine(37)-N6)-threonylcarbamoyltransferase complex dimerization subunit type 1 TsaB	100	100	100	100	100
40	AB395_RS00200	WP_037431441.1	N-acetyltransferase	100	100	100	100	100
41	AB395_RS00205	WP_037399640.1	1-acyl-sn-glycerol-3-phosphate acyltransferase	100	100	100	100
42	AB395_RS00210	WP_037431443.1	tRNA (N6-isopentenyl adenosine(37)-C2)-methylthiotransferase MiaB	100	100	100	100	100
43	AB395_RS00215	WP_014327073.1	phosphate starvation-inducible protein PhoH	100	100	100	100	100
44	AB395_RS00220	WP_037450730.1	rRNA maturation RNase YbeY	100	100	100	100	100
45	AB395_RS00225	WP_037399659.1	HlyC/CorC family transporter	100	100	100	100	100
46	AB395_RS00230	WP_037399661.1	NYN domain-containing protein	87	85	81	100	93
47	AB395_RS00235	WP_037450727.1	apolipoprotein N-acyltransferase	100	100	100	100	100
48	AB395_RS00240	WP_014327078.1	XRE family transcriptional regulator	100	100	100	100	100	45
49	AB395_RS00245	WP_037450724.1	methionine adenosyltransferase	100	100	100	100	100
50	AB395_RS00250	WP_037450721.1	tRNA (guanosine(46)-N7)-methyltransferase TrmB	100	100	100	100	100
51	AB395_RS00255	WP_012706639.1	DUF1150 domain-containing protein	100	100	100	100	100
52	AB395_RS00260	WP_012706640.1	heat-shock protein Hsp20	100	100	100	100	100
53	AB395_RS00265	WP_037450718.1	nucleoside hydrolase	100	100	100	100
54	AB395_RS00270	WP_014329873.1	IS4 family transposase	100			100
55	AB395_RS00275	WP_037435389.1	methyl-accepting chemotaxis protein	100	100	100	100	100
56	AB395_RS00280	WP_037450715.1	ribokinase	100	100	100	100	100
57	AB395_RS00285	WP_037450711.1	DNA recombination protein RmuC	100	100	100	100	100
58	AB395_RS00290	WP_037450776.1	NAD(P)H-dependent oxidoreductase	100	100	23	100	55
59	AB395_RS00295	WP_037450704.1	peptide deformylase	100	100	100	100	100
60	AB395_RS00300	WP_037462811.1	methionyl-tRNA formyltransferase	100	100	100	100	100
61	AB395_RS00305	WP_037391799.1	tRNA pseudouridine(38-40) synthase TruA	100	100	100	100	100
62	AB395_RS00310	WP_037391800.1	hypothetical protein	100	100	100	100
63	AB395_RS00315	WP_037391801.1	succinyl-diaminopimelate desuccinylase	100	100	100	100	100
64	AB395_RS00320	WP_037450690.1	multidrug efflux RND transporter permease subunit	100	100	100	100	100
65	AB395_RS00325	WP_037450687.1	efflux RND transporter periplasmic adaptor subunit	100	100	100	100	100
66	AB395_RS00330	WP_037391805.1	alpha/beta hydrolase	100	100	100	100	70
67	AB395_RS00335	WP_014327096.1	LysR family transcriptional regulator	100	100	100	100	100
68	AB395_RS00340	WP_037391806.1	ATP-dependent helicase	100	100	100	100	100
69	AB395_RS00345	WP_037391807.1	DUF805 domain-containing protein			100	100
70	AB395_RS00350	WP_037391809.1	2,3,4,5-tetrahydropyridine-2,6-dicarboxylate N-succinyltransferase	100	100	100	100	100
71	AB395_RS00355	WP_014327100.1	LOG family protein	100	100	100	100
72	AB395_RS00360	WP_014327101.1	pyrimidine 5'-nucleotidase	100	100	100	100	100
73	AB395_RS00365	WP_014327102.1	membrane protein			100	100	100
74	AB395_RS00370	WP_014327103.1	bifunctional transcriptional activator/DNA repair protein Ada	100	100	100	14	100
75	AB395_RS00375	WP_037391810.1	isocitrate lyase/phosphoenolpyruvate mutase family protein	100	100	100	100	37
76	AB395_RS00380	WP_014327105.1	IS4 family transposase	100		100	100
77	AB395_RS00385	WP_014327106.1	acetylglutamate kinase	100	100	100	100	100
78	AB395_RS00390	WP_014327107.1	RNA polymerase sigma factor	100	100	16	100	100
79	AB395_RS00395	WP_014327108.1	hypothetical protein	100	100	100	100
80	AB395_RS00400	WP_037391811.1	fasciclin domain-containing protein	100	100	100	100	100
81	AB395_RS00405	WP_014327110.1	peptide-methionine (R)-S-oxide reductase	72	100	100	100	100
82	AB395_RS00410	WP_014327111.1	DUF1269 domain-containing protein		100	100	100	100
83	AB395_RS00415	WP_037450671.1	YihA family ribosome biogenesis GTP-binding protein	100	100	100	100	100
84	AB395_RS00420	WP_014327113.1	membrane protein insertase YidC	100	100	100	100	100
85	AB395_RS00425	WP_014327114.1	ribonuclease P protein component	100	100	100	100	100
86	AB395_RS00430	WP_012706673.1	50S ribosomal protein L34	100		100	100	100
87	AB395_RS00435	WP_037435375.1	methyl-accepting chemotaxis protein	100	100	100	100	100
88	AB395_RS00440	WP_014327116.1	TVP38/TMEM64 family protein			100	100
89	AB395_RS00445	WP_014327117.1	dihydrolipoamide dehydrogenase	34	36	100	100	27
90	AB395_RS00450	WP_014327118.1	sensor histidine kinase	100	100	100	100	100
91	AB395_RS00455	WP_080577236.1	hypothetical protein				98
92	AB395_RS00465	WP_014327119.1	aminoacyl-tRNA deacylase			100	100	100
93	AB395_RS00470	WP_037391819.1	isoprenylcysteine carboxylmethyltransferase family protein	100	100	100	100	100
94	AB395_RS00475	WP_037391820.1	DUF1810 domain-containing protein	100	100	100	100	100
95	AB395_RS00480	WP_037450667.1	aldo/keto reductase	100	100	100	100	36
96	AB395_RS00485	WP_037391821.1	DUF1949 domain-containing protein			100	100
97	AB395_RS00490	None	trifunctional transcriptional regulator/proline dehydrogenase/L-glutamate gamma-semialdehyde dehydrogenase
98	AB395_RS00495	WP_014327126.1	YkgJ family cysteine cluster protein		100	100	100	100
99	AB395_RS00500	WP_037391823.1	phosphodiesterase			100	100	100
100	AB395_RS00505	WP_037391825.1	proline racemase	100	100	100	100
101	AB395_RS00510	WP_014327129.1	hypothetical protein			100	100
102	AB395_RS00515	WP_014327130.1	hypothetical protein			100	100
103	AB395_RS00520	WP_014327131.1	adenylate/guanylate cyclase domain-containing protein	15	16	100	100	40
104	AB395_RS00525	WP_014327132.1	Crp/Fnr family transcriptional regulator	20	28	100	100	100
105	AB395_RS00530	WP_037460724.1	DoxX family protein	100	100	100	100
106	AB395_RS00535	WP_014327134.1	transporter	100	100	100	100	82
107	AB395_RS00540	WP_014327135.1	ROK family transcriptional regulator	100	100	100	100
108	AB395_RS00545	WP_014327136.1	sugar ABC transporter substrate-binding protein	100	100	100	100	74
109	AB395_RS00550	WP_014327137.1	ABC transporter permease	100	100	100	100	79
110	AB395_RS00555	WP_037391834.1	sugar ABC transporter ATP-binding protein	100	100	100	100	56	17
111	AB395_RS00560	WP_014327138.1	nucleoside triphosphate hydrolase	100	100	100	100	15
112	AB395_RS00565	WP_037391836.1	dihydroorotase	100	100	100	100
113	AB395_RS00570	WP_037391838.1	orotate phosphoribosyltransferase	100	100	100	100	100
114	AB395_RS00575	WP_014327141.1	carbohydrate kinase	100	100	100	100	100
115	AB395_RS00580	WP_100209348.1	hypothetical protein	88
116	AB395_RS00585	WP_014327142.1	glucose-6-phosphate isomerase	100	100	100	100	100
117	AB395_RS00590	WP_050991526.1	long-chain-fatty-acid--CoA ligase	100	100	100	100	100	9
118	AB395_RS00595	WP_037432110.1	AI-2E family transporter	100	100	100	100	100
119	AB395_RS00600	WP_037450651.1	sensor histidine kinase KdpD	52	53	100	100	62
120	AB395_RS00605	WP_037450648.1	CDP-alcohol phosphatidyltransferase family protein	100	100	100	100
121	AB395_RS00610	WP_037450646.1	1-acyl-sn-glycerol-3-phosphate acyltransferase	100	100	100	100
122	AB395_RS00615	WP_014327148.1	phosphatidate cytidylyltransferase	100	100	100	100	52
123	AB395_RS00620	WP_037391843.1	XRE family transcriptional regulator		100	100
124	AB395_RS00625	WP_037450644.1	type II toxin-antitoxin system RelE/ParE family toxin
125	AB395_RS00635	WP_037450642.1	nitronate monooxygenase	100	100	100	100	100
126	AB395_RS00640	WP_037450639.1	hypothetical protein	100	100	100	100
127	AB395_RS00645	WP_014327194.1	polyphosphate kinase 2	100	100	100	100	78
128	AB395_RS00650	WP_086021219.1	phosphate regulon sensor histidine kinase PhoR	100	100	100	100	100
129	AB395_RS00655	WP_014327196.1	phosphonate ABC transporter substrate-binding protein	100	100	100	100
130	AB395_RS00660	WP_037450636.1	phosphate ABC transporter permease subunit PstC	100	100	100	100	100
131	AB395_RS00665	WP_037391897.1	phosphate ABC transporter permease PtsA	100	100	100	100	59
132	AB395_RS00670	WP_014327198.1	phosphate ABC transporter ATP-binding protein	100	100	100	100	100	16
133	AB395_RS00675	WP_080577240.1	phosphate transport system regulatory protein PhoU	100	100	100	100	100
134	AB395_RS00680	WP_012706736.1	DNA-binding response regulator	100	100	100	100	100	24
135	AB395_RS00685	WP_037450634.1	GcrA cell cycle regulator	100	100	100	100	100
136	AB395_RS00690	None	acetylornithine transaminase
137	AB395_RS00695	WP_037432123.1	ornithine carbamoyltransferase	100	100	100	100	100	19
138	AB395_RS00700	WP_037450631.1	Hsp33 family molecular chaperone	100	100	100	100	100
139	AB395_RS00705	WP_014327204.1	Co2+/Mg2+ efflux protein ApaG	100	100	100	100	100
140	AB395_RS00710	WP_037391904.1	CDP-alcohol phosphatidyltransferase family protein			100	100
141	AB395_RS00715	WP_014327206.1	O-succinylhomoserine sulfhydrylase	100	100	100	100	100
142	AB395_RS00720	WP_014327207.1	["2'-deoxycytidine 5'-triphosphate deaminase"]	100	100	100	100	100
143	AB395_RS00730	WP_014327208.1	amino acid ABC transporter	100	100	100	100	100
144	AB395_RS00735	WP_037432136.1	Tellurite resistance protein TerB	100	100	100	100
145	AB395_RS00740	WP_037432138.1	thermonuclease family protein		100	100	100
146	AB395_RS00745	WP_037432140.1	helix-turn-helix transcriptional regulator	100	100	100	100	100
147	AB395_RS00750	WP_037432142.1	transcriptional regulator	100	100	100	100	55
148	AB395_RS00755	WP_037450611.1	polyketide cyclase	100	100	100	17
149	AB395_RS00760	WP_037450608.1	threonine transporter RhtB	100	100		100	100
150	AB395_RS00765	WP_080578687.1	hypothetical protein				100
151	AB395_RS00770	WP_037450605.1	FAD-dependent oxidoreductase	100	100	100	100	100
152	AB395_RS00775	None	acetyl-CoA C-acetyltransferase
153	AB395_RS00780	WP_037391933.1	acyl-CoA dehydrogenase	100	100	100	100	100
154	AB395_RS00785	WP_037391934.1	peptidoglycan-binding protein	100	100	100	100	52
155	AB395_RS00790	WP_014327221.1	sulfite exporter TauE/SafE family protein	100	100	100	100	100
156	AB395_RS00795	WP_014327222.1	TIGR02186 family protein	100	100	100	100	100
157	AB395_RS00800	WP_014327223.1	Lrp/AsnC family transcriptional regulator	100	100	100	100	100
158	AB395_RS00805	WP_080577243.1	ligase-associated DNA damage response endonuclease PdeM	100	100	100	100	100
159	AB395_RS00810	None	hypothetical protein
160	AB395_RS00815	WP_037391937.1	ligase-associated DNA damage response DEXH box helicase	100	100	100	100	100
161	AB395_RS00820	WP_014327226.1	YitT family protein	100	100	100	100
162	AB395_RS00825	None	SAM-dependent methyltransferase
163	AB395_RS00830	WP_014327228.1	hypothetical protein	100	100	100	100	100
164	AB395_RS00835	WP_014327229.1	CAP domain-containing protein	100	100	100	100	100
165	AB395_RS00840	None	MATE family efflux transporter
166	AB395_RS00845	WP_037391939.1	quinone-dependent dihydroorotate dehydrogenase	100	100	100	100	100
167	AB395_RS00850	WP_037391961.1	DUF952 domain-containing protein	100	100	100	100	100
168	AB395_RS00855	WP_014327232.1	hypothetical protein	100	100	100	100	100
169	AB395_RS00860	WP_014327233.1	DNA-binding response regulator	100	100	100	100	100
170	AB395_RS00865	WP_014327234.1	histidine kinase	100	100	100	100	100
171	AB395_RS00870	WP_014327235.1	large conductance mechanosensitive channel protein MscL	100	100	100	100	100
172	AB395_RS00875	WP_037391942.1	pyridoxal phosphate-dependent aminotransferase	100	100	100	100	28
173	AB395_RS00880	WP_037450602.1	UDP-glucose 4-epimerase GalE	100	100	100	100	100
174	AB395_RS00885	WP_037450600.1	chorismate mutase			100	100
175	AB395_RS00890	WP_037391964.1	cytochrome d ubiquinol oxidase subunit II		100	100	100	100
176	AB395_RS00895	WP_037450598.1	cytochrome ubiquinol oxidase subunit I		100	100	100	100
177	AB395_RS00900	WP_037450595.1	amidohydrolase	100	100	100	100	71
178	AB395_RS00905	None	ABC transporter permease
179	AB395_RS00910	WP_037450588.1	ABC transporter permease	65	65	100	100	60
180	AB395_RS00915	WP_037450586.1	amino acid ABC transporter	76	76	100	100	59
181	AB395_RS00920	WP_037450583.1	amino acid transporter	78	82	100	100	90	25
182	AB395_RS00925	WP_037450623.1	TetR family transcriptional regulator	20	19	100	100
183	AB395_RS00930	WP_037450580.1	pyridoxal phosphate-dependent aminotransferase	24	24	100	100	29
184	AB395_RS00935	WP_037450577.1	5-guanidino-2-oxopentanoate decarboxylase	91	87	100	100	100
185	AB395_RS00940	WP_037450575.1	hypothetical protein			100	100
186	AB395_RS00945	WP_037450572.1	protein translocase subunit SecD	100	100	100	100	100
187	AB395_RS00950	None	hypothetical protein
188	AB395_RS00955	WP_037432197.1	hypothetical protein	100	100	100	100
189	AB395_RS00960	WP_037450569.1	KpsF/GutQ family sugar-phosphate isomerase	100	100	100	100	100
190	AB395_RS00965	WP_037450620.1	capsular biosynthesis protein			100	100
191	AB395_RS00970	None	capsular biosynthesis protein
192	AB395_RS00975	WP_014327253.1	KR domain-containing protein	70	23	100	100	74
193	AB395_RS00980	WP_037391972.1	8-amino-7-oxononanoate synthase	27	26	100	100	31
194	AB395_RS00985	WP_109023297.1	beta-ketoacyl synthase	30	31	100	100	97
195	AB395_RS00990	WP_080579594.1	polysaccharide export protein	100	100	100	100	100
196	AB395_RS00995	WP_037450536.1	bifunctional nicotinamidase/pyrazinamidase	100	100	100	100	100
197	AB395_RS01000	WP_037450534.1	nicotinate phosphoribosyltransferase	100	100	100	100	100
198	AB395_RS01005	WP_014327258.1	hypothetical protein			100	100
199	AB395_RS01010	WP_012706799.1	hypothetical protein			100	100
200	AB395_RS01015	WP_037450528.1	PBP1A family penicillin-binding protein	100	100	100	100	66
201	AB395_RS01020	WP_014327261.1	hypothetical protein	93	94		100
202	AB395_RS01025	WP_037450524.1	hypothetical protein		100
203	AB395_RS01030	WP_050991525.1	hypothetical protein		100
204	AB395_RS01035	WP_050991524.1	hypothetical protein		100
205	AB395_RS01040	WP_037450521.1	hypothetical protein		100
206	AB395_RS01045	WP_109023298.1	hypothetical protein
207	AB395_RS01050	WP_037450518.1	hypothetical protein
208	AB395_RS01055	WP_037450516.1	hypothetical protein
209	AB395_RS01060	WP_037450509.1	hypothetical protein
210	AB395_RS01065	WP_037450507.1	VWA domain-containing protein
211	AB395_RS01070	WP_037450504.1	protein phosphatase 2C domain-containing protein
212	AB395_RS01075	WP_037450501.1	topoisomerase
213	AB395_RS01080	WP_109023299.1	hypothetical protein
214	AB395_RS01085	WP_080579593.1	hypothetical protein
215	AB395_RS01090	WP_037450492.1	hypothetical protein
216	AB395_RS01095	WP_050991523.1	hypothetical protein	100	100	100	100		100
217	AB395_RS01100	WP_080579596.1	hypothetical protein
218	AB395_RS01105	WP_037450547.1	hypothetical protein
219	AB395_RS01110	WP_050991522.1	hypothetical protein
220	AB395_RS01115	WP_037450489.1	DUF4868 domain-containing protein
221	AB395_RS01120	WP_037450487.1	TatD family deoxyribonuclease			12	12
222	AB395_RS01125	WP_037450486.1	hypothetical protein
223	AB395_RS01130	WP_080579592.1	hypothetical protein
224	AB395_RS01135	WP_037450483.1	hypothetical protein						25
225	AB395_RS01140	WP_037450478.1	hypothetical protein
226	AB395_RS01145	WP_080579595.1	hypothetical protein		94		100
227	AB395_RS01150	WP_050991521.1	hypothetical protein	13	100	12	100	100	11
228	AB395_RS01155	WP_037450476.1	phosphohydrolase		45		48
229	AB395_RS01160	WP_109023300.1	nucleotide-binding protein		100			64
230	AB395_RS01165	WP_037450474.1	DUF3800 domain-containing protein	100			100
231	AB395_RS01170	WP_037450471.1	hypothetical protein				100
232	AB395_RS01180	WP_037450468.1	hypothetical protein	100		100	100
233	AB395_RS01185	WP_012706806.1	UDP-N-acetylglucosamine 1-carboxyvinyltransferase	100	100	100	100	100
234	AB395_RS01190	WP_014327286.1	DUF2948 domain-containing protein	100	100	100	100	100
235	AB395_RS01195	WP_037450465.1	histidinol dehydrogenase	100	100	100	100	100
236	AB395_RS01200	WP_037450463.1	UPF0262 family protein	100	100	100	100	100
237	AB395_RS01205	WP_037450460.1	low molecular weight phosphatase family protein	100	100	100	100	100
238	AB395_RS01210	WP_014327290.1	translation initiation factor IF-1	100	100	100	100	100
239	AB395_RS01215	WP_014327291.1	Maf-like protein	100	100	100	100	100
240	AB395_RS01220	WP_037450457.1	DNA gyrase inhibitor YacG	100	100	100	100	100
241	AB395_RS01230	WP_014327293.1	deaminase reductase	100	100	23	100
242	AB395_RS01235	WP_014327294.1	VOC family protein	100	100	100	30	100
243	AB395_RS01240	WP_037391987.1	LysR family transcriptional regulator	72	100	100	100	100	22
244	AB395_RS01245	WP_037391999.1	carboxymuconolactone decarboxylase	53	100	100	100	93
245	AB395_RS01250	WP_109023301.1	hypothetical protein				100
246	AB395_RS01255	WP_037450452.1	tetratricopeptide repeat protein	100	100		100	100
247	AB395_RS01260	WP_037450450.1	hypothetical protein				100
248	AB395_RS01265	WP_037450448.1	UDP-galactopyranose mutase				100
249	AB395_RS01270	WP_037450446.1	hypothetical protein				100
250	AB395_RS01275	WP_037450444.1	GlxA family transcriptional regulator	72	73	20	100	40
251	AB395_RS01280	WP_080578753.1	hypothetical protein				100
252	AB395_RS01285	WP_014327303.1	YbaK/EbsC family protein	100	100	100	100	100
253	AB395_RS01290	WP_014327304.1	hypothetical protein			100	100
254	AB395_RS01295	WP_014761069.1	GlsB/YeaQ/YmgE family stress response membrane protein	100	100	100	100	100
255	AB395_RS01300	WP_014327306.1	L-rhamnose catabolism isomerase	100	100	100	100
256	AB395_RS01305	WP_037450440.1	bifunctional rhamnulose-1-phosphate aldolase/short-chain dehydrogenase	100	100	100	100	73	8
257	AB395_RS01310	WP_014327309.1	DeoR/GlpR transcriptional regulator	100	100	100	100	27
258	AB395_RS01315	WP_014327310.1	rhamnose ABC transporter substrate-binding protein	100	100	100	100	43
259	AB395_RS01320	WP_037391991.1	sugar ABC transporter ATP-binding protein	100	100	100	100	98	12
260	AB395_RS01325	WP_014327312.1	ABC transporter permease	100	100	100	100	80
261	AB395_RS01330	WP_014327313.1	ABC transporter permease	100	100	100	100	53
262	AB395_RS01335	WP_037434444.1	L-rhamnose mutarotase	100	100	100	100
263	AB395_RS01340	WP_109023302.1	carbohydrate kinase	100	100	100	100
264	AB395_RS01345	WP_037450410.1	globin-coupled sensor protein	100	100	100	100	62
265	AB395_RS01350	WP_012706835.1	STAS domain-containing protein	100	100	100	100
266	AB395_RS01355	WP_012706836.1	response regulator	100	100	100	100	100	11
267	AB395_RS01360	WP_037392010.1	chemotaxis protein CheA	100	100	100	100	100
268	AB395_RS01365	WP_014327318.1	chemotaxis protein CheW	100	100	100	100	100
269	AB395_RS01370	WP_012706839.1	chemotaxis protein	100	100	100	100	100
270	AB395_RS01375	WP_037450407.1	chemotaxis response regulator protein-glutamate methylesterase	100	100	100	100	100
271	AB395_RS01380	WP_012706841.1	response regulator	100	100	100	100	100
272	AB395_RS01385	WP_037392015.1	chemoreceptor glutamine deamidase CheD	100	100	100	100
273	AB395_RS01390	WP_037450404.1	hypothetical protein	100	100	100	100
274	AB395_RS01395	WP_014327323.1	flagellar M-ring protein FliF	100	100	100	100	100	10
275	AB395_RS01400	WP_037392018.1	LuxR family transcriptional regulator	100	100	100	100	72
276	AB395_RS01405	WP_037392020.1	LuxR family transcriptional regulator	100	100	100	100	99
277	AB395_RS01410	WP_037392021.1	hypothetical protein	100	100	100	100
278	AB395_RS01415	WP_014327327.1	flagellar biosynthesis protein FlhB	100	100	100	100	100	13
279	AB395_RS01420	WP_014327328.1	flagellar motor switch protein FliG	100	100	100	100	100
280	AB395_RS01425	WP_014327329.1	flagellar motor switch protein FliN	100	100	100	100	100
281	AB395_RS01430	WP_014327330.1	flagellar motor switch protein FliM	100	100	100	100
282	AB395_RS01435	WP_014327331.1	flagellar motor stator protein MotA	100	100	100	100	100
283	AB395_RS01440	WP_014327332.1	DUF1217 domain-containing protein	34	52	100	100	100
284	AB395_RS01445	WP_014327333.1	flagellar basal-body rod protein FlgF	100	100	100	100	100
285	AB395_RS01450	WP_014327334.1	flagellar protein export ATPase FliI	100	100	100	100	100	29
286	AB395_RS01455	WP_014327335.1	hypothetical protein	100	100	100	100
287	AB395_RS01460	WP_014327336.1	flagellar basal body rod protein FlgB	100	100	100	100	100
288	AB395_RS01465	WP_014327337.1	flagellar basal body rod protein FlgC	100	100	100	100	100
289	AB395_RS01470	WP_014327338.1	flagellar hook-basal body protein FliE	100	100	100	100	100
290	AB395_RS01475	WP_012706860.1	flagellar basal-body rod protein FlgG	100	100	100	100	100
291	AB395_RS01480	WP_014327339.1	flagella basal body P-ring formation protein FlgA	100	100	100	100	100
292	AB395_RS01485	WP_014327340.1	flagellar basal body P-ring protein FlgI	100	100	100	100	100
293	AB395_RS01490	WP_014327341.1	flagellar protein	100	100	100	100	100
294	AB395_RS01495	WP_014327342.1	flagellar basal body L-ring protein FlgH	100	100	100	100	100
295	AB395_RS01500	WP_014327343.1	flagellar basal body protein FliL	100	100	100	100	100
296	AB395_RS01505	WP_014327344.1	flagellar biosynthetic protein FliP	100	100	100	100	100	30
297	AB395_RS01510	WP_014327345.1	flagellin	98	98	88	100	100
298	AB395_RS01515	WP_014327346.1	flagellin	98	98	100	94	96
299	AB395_RS01520	WP_014327347.1	flagellin	100	100	64	100	96
300	AB395_RS01525	WP_014327348.1	flagellin	83	82	100	100	97
301	AB395_RS01530	WP_014327349.1	hypothetical protein	100	100	100	100
302	AB395_RS01535	WP_014327350.1	MotB family protein	100	100	100	100	100
303	AB395_RS01540	WP_014327351.1	chemotaxis protein	100	100	100	100	100
304	AB395_RS01545	WP_014327352.1	flagellar hook-length control protein FliK	100	100	100	100
305	AB395_RS01550	WP_080578568.1	lytic transglycosylase domain-containing protein	100	100	100	100	100
306	AB395_RS01555	WP_014327354.1	DNA-binding response regulator	100	100	100	100	100	17
307	AB395_RS01560	WP_014327355.1	flagellar hook protein FlgE	100	100	100	100	100
308	AB395_RS01565	WP_037450397.1	flagellar hook-associated protein FlgK	100	100	100	100	100
309	AB395_RS01570	WP_014327357.1	flagellar hook-associated family protein	100	100	100	100	100
310	AB395_RS01575	WP_014327358.1	flagellar biosynthesis regulatory protein FlaF	100	100	100	100	100
311	AB395_RS01580	WP_014327359.1	flagellum biosynthesis repressor protein FlbT	100	100	100	100	100
312	AB395_RS01585	WP_037395285.1	flagellar hook assembly protein FlgD	100	100	100	100	100
313	AB395_RS01590	WP_012706883.1	flagellar biosynthetic protein FliQ	100	100	100	100	100
314	AB395_RS01595	WP_014327361.1	flagellar biosynthesis protein FlhA	100	100	100	100	100	22
315	AB395_RS01600	WP_037450393.1	flagellar type III secretion system protein FliR	100	100	100	100	100
316	AB395_RS01605	WP_014327363.1	hypothetical protein	100	100	100	100
317	AB395_RS01610	WP_014327364.1	hypothetical protein	100	100	100	100	100
318	AB395_RS01615	WP_014327365.1	hypothetical protein	100	100	100	100	100
319	AB395_RS01620	WP_037395279.1	hypothetical protein	100	100	100	100	100
320	AB395_RS01625	WP_037395276.1	glycosyl transferase	62	64	100	100	100
321	AB395_RS01630	WP_012706891.1	bifunctional methylenetetrahydrofolate dehydrogenase/methenyltetrahydrofolate cyclohydrolase FolD	100	100	100	100	100
322	AB395_RS01635	WP_037395271.1	LacI family DNA-binding transcriptional regulator	100	100	100	100	68
323	AB395_RS01640	WP_014327370.1	carbohydrate ABC transporter substrate-binding protein	100	100	100	100
324	AB395_RS01645	None	response regulator
325	AB395_RS01650	WP_014327371.1	sugar ABC transporter permease	100	100	100	100	47
326	AB395_RS01655	WP_014327372.1	carbohydrate ABC transporter permease	100	100	100	100	38
327	AB395_RS01660	WP_037450391.1	alpha-glucosidase	100	100	100	100	98
328	AB395_RS01665	WP_037450389.1	sn-glycerol-3-phosphate ABC transporter ATP-binding protein UgpC	100	100	100	100	77	22
329	AB395_RS01670	WP_080579591.1	hypothetical protein	100	100	100	100
330	AB395_RS01675	WP_014327376.1	hypothetical protein	33	100	25	100	98
331	AB395_RS01680	WP_037450387.1	phosphogluconate dehydratase	100	100	100	100	51
332	AB395_RS01685	WP_037450386.1	6-phosphogluconolactonase	100	100	100	100	100
333	AB395_RS01690	WP_037450383.1	glucose-6-phosphate dehydrogenase	100	100	100	100	100
334	AB395_RS01695	WP_037450381.1	FAD-binding oxidoreductase	100	100	100	100	84
335	AB395_RS01700	WP_037450378.1	glutamine synthetase	100	100	100	100	92
336	AB395_RS01705	WP_037450376.1	NAD(P)/FAD-dependent oxidoreductase	100	100	100	100	22
337	AB395_RS01710	WP_014327385.1	methyl-accepting chemotaxis protein	100	100	100	100	89
338	AB395_RS01715	WP_037395317.1	hypothetical protein
339	AB395_RS01720	WP_037450373.1	LysR family transcriptional regulator	100	100	100	100	85
340	AB395_RS01725	WP_014327388.1	hypothetical protein	100	100	100	100
341	AB395_RS01730	WP_037395254.1	XRE family transcriptional regulator	100	100	100	100	89
342	AB395_RS01735	WP_050991519.1	DUF4375 domain-containing protein					100
343	AB395_RS01740	WP_037395251.1	polyamine ABC transporter substrate-binding protein	100	100	100	100	100
344	AB395_RS01745	WP_080577477.1	ABC transporter ATP-binding protein	100	100	100	100	100	27
345	AB395_RS01750	WP_037450370.1	putrescine/spermidine ABC transporter permease	100	100	100	100	100
346	AB395_RS01755	WP_037395247.1	spermidine/putrescine ABC transporter permease	100	100	100	100	100
347	AB395_RS01760	WP_080579590.1	AsmA family protein	100	100	100	100	100
348	AB395_RS01765	WP_037395243.1	acetoacetate--CoA ligase	100	100	100	100	100	7
349	AB395_RS01770	WP_037431827.1	iron ABC transporter permease	13	14	100	100
350	AB395_RS01775	WP_037395241.1	PAS domain-containing sensor histidine kinase	100	100	100	100	100	6
351	AB395_RS01780	WP_014327400.1	phasin	100	100	100	100	100	77
352	AB395_RS01790	WP_014327401.1	LysR family transcriptional regulator	100	100	100	100	98
353	AB395_RS01795	WP_014327402.1	methylmalonate-semialdehyde dehydrogenase (CoA acylating)	100	100	100	100	100
354	AB395_RS01800	WP_037395239.1	DUF898 domain-containing protein			100	100
355	AB395_RS01805	WP_037395237.1	metalloprotease	8	8	100	100	100
356	AB395_RS01810	WP_014327404.1	acyl-CoA thioesterase	33	34	100	100	55
357	AB395_RS01815	WP_037395234.1	iron ABC transporter substrate-binding protein	100	100	100	100
358	AB395_RS01820	WP_014327406.1	Rrf2 family transcriptional regulator	100	100	100	100
359	AB395_RS01825	WP_037395213.1	ABC transporter substrate-binding protein	100	100	100	100	61	6
360	AB395_RS01830	WP_037450356.1	peptide ABC transporter permease	100	100	100	100	100
361	AB395_RS01835	WP_037431822.1	peptide transporter	100	100	100	100	100
362	AB395_RS01840	WP_080579589.1	ABC transporter ATP-binding protein	100	100	100	100	90	18
363	AB395_RS01845	WP_037450353.1	dipeptide ABC transporter ATP-binding protein	100	100	100	100	72	20
364	AB395_RS01850	WP_037395204.1	RidA family protein	100	100	100	100	100
365	AB395_RS01855	WP_014327413.1	hypothetical protein			100	100
366	AB395_RS01860	WP_037450350.1	AI-2E family transporter	100	100	100	100	100
367	AB395_RS01865	WP_037450347.1	transcriptional regulator	89	88	100	100	95
368	AB395_RS01870	WP_037450345.1	hypothetical protein				100
369	AB395_RS01875	WP_040958856.1	glycine zipper 2TM domain-containing protein	77	74	100	100
370	AB395_RS01880	WP_037450333.1	hypothetical protein				100
371	AB395_RS01885	WP_012706940.1	DUF1328 domain-containing protein	100	100	100	100	100
372	AB395_RS01890	WP_014327418.1	FAD-binding oxidoreductase	100	100	100	100	100
373	AB395_RS01895	WP_014327419.1	hypothetical protein	65	65	100	100
374	AB395_RS01900	WP_014327420.1	MgtC/SapB family protein	100	100	100	100	100
375	AB395_RS01905	WP_037450330.1	hypothetical protein			100	100
376	AB395_RS01910	WP_014327422.1	fumarylacetoacetate hydrolase	100	100	100	100	100
377	AB395_RS01915	WP_037395179.1	hypothetical protein			100	100	100
378	AB395_RS01920	WP_014327424.1	calcium-binding protein	70	29	80	100	82
379	AB395_RS01925	WP_037450338.1	hypothetical protein	100	100		100	100
380	AB395_RS01930	WP_037431807.1	DUF899 domain-containing protein	100	100	100	100	100
381	AB395_RS01935	WP_037395146.1	hypothetical protein	100	100	100	100	100
382	AB395_RS01940	WP_037450325.1	glutamine cyclotransferase	100	100	100	100	100
383	AB395_RS01945	None	hypothetical protein
384	AB395_RS01950	WP_086021228.1	tetratricopeptide repeat protein	98	95	100	100	98
385	AB395_RS01960	WP_080579588.1	Ppx/GppA family phosphatase	100	100	100	100	100
386	AB395_RS01965	WP_037450319.1	RlmE family RNA methyltransferase	100	100	100	100	100
387	AB395_RS01970	WP_014327457.1	VOC family protein	100	100	100	100	75
388	AB395_RS01975	WP_037450316.1	MFS transporter	100	100	100	100	100
389	AB395_RS01980	WP_086021229.1	MBL fold metallo-hydrolase	100	100	100	100	100
390	AB395_RS01985	WP_014327460.1	IMP dehydrogenase	100	100	100	100	100
391	AB395_RS01990	WP_037450304.1	membrane protein	100	100	100	100	100
392	AB395_RS01995	WP_037450302.1	alcohol dehydrogenase AdhP	99	100	100	100	100
393	AB395_RS02000	WP_109023303.1	carboxymethylenebutenolidase	100	100	100	100	100
394	AB395_RS02005	WP_037450290.1	hydrogen peroxide-inducible genes activator	100	100	100	100	100
395	AB395_RS02010	WP_014327465.1	LysR family transcriptional regulator	100	100	100	100	100
396	AB395_RS02015	WP_037450288.1	DUF1127 domain-containing protein	100	100	100	100
397	AB395_RS02020	WP_037450285.1	DUF937 domain-containing protein	100	100	100	100
398	AB395_RS02025	WP_037450281.1	glutamate--cysteine ligase	100	100	100	100	100
399	AB395_RS02030	WP_037450277.1	16S rRNA (uracil(1498)-N(3))-methyltransferase	100	100	100	100	100
400	AB395_RS02035	WP_037450274.1	inorganic phosphate transporter	100	100	100	100	19
401	AB395_RS02040	WP_037431770.1	NUDIX domain-containing protein	100	100	100	100
402	AB395_RS02045	WP_037450271.1	FadR family transcriptional regulator	32	32	100	100	79
403	AB395_RS02050	WP_037401227.1	DUF3422 domain-containing protein	100	100	100	100	100
404	AB395_RS02055	WP_037431765.1	LysR family transcriptional regulator	100	100	100	100	100
405	AB395_RS02060	WP_014327474.1	FAD-binding oxidoreductase	100	100	100	100	100
406	AB395_RS02065	WP_014327475.1	glycolate oxidase subunit GlcE	100	100	100	100	100
407	AB395_RS02070	WP_014327476.1	membrane protein				100
408	AB395_RS02075	WP_014327477.1	glycolate oxidase iron-sulfur subunit	100	100	100	100	100
409	AB395_RS02080	WP_014329873.1	IS4 family transposase	100			100
410	AB395_RS02085	WP_014327478.1	L,D-transpeptidase	100	100	100	100	88
411	AB395_RS02090	WP_037450259.1	L,D-transpeptidase	100	100	100	100	100
412	AB395_RS02095	WP_037431751.1	DNA-3-methyladenine glycosylase I	100	100	100	100	100
413	AB395_RS02100	WP_014327481.1	DUF305 domain-containing protein	100	100	100	100	100
414	AB395_RS02105	WP_037450256.1	hypothetical protein
415	AB395_RS02110	WP_014327482.1	hypothetical protein	100	100	100	100
416	AB395_RS02115	WP_037450253.1	histidine--tRNA ligase	100	100	100	100	100
417	AB395_RS02120	WP_037431743.1	ATP phosphoribosyltransferase regulatory subunit	100	100	100	100	100
418	AB395_RS02125	WP_037431742.1	ATP phosphoribosyltransferase	100	100	100	100	100
419	AB395_RS02130	WP_037450250.1	glutathione S-transferase	100	100	100	100	100
420	AB395_RS02135	WP_080579585.1	pyridine nucleotide-disulfide oxidoreductase	100	100	100	100	100
421	AB395_RS02140	WP_037450244.1	bifunctional diguanylate cyclase/phosphodiesterase	46	100	94	100	100
422	AB395_RS02145	WP_014327489.1	chaperonin GroEL	100	100	100	100	100	53
423	AB395_RS02150	WP_012706990.1	molecular chaperone GroES	100	100	100	100	100
424	AB395_RS02155	WP_037450241.1	sulfurtransferase	82	86	100	100	91
425	AB395_RS02160	None	hypothetical protein
426	AB395_RS02165	WP_014327492.1	TIGR01459 family HAD-type hydrolase	100	100	100	100	100
427	AB395_RS02170	WP_037450238.1	bifunctional riboflavin kinase/FAD synthetase	100	100	100	100	100
428	AB395_RS02175	WP_037450262.1	isoleucine--tRNA ligase	100	100	100	100	100
429	AB395_RS02180	WP_014327495.1	hypothetical protein	100	100	100	100
430	AB395_RS02185	WP_014327496.1	N-acetyltransferase	62	62	100	100	100
431	AB395_RS02190	WP_037399543.1	nucleoside deaminase	100	100	100	100	100
432	AB395_RS02195	WP_037450235.1	pseudouridine synthase	100	100	100	100	100
433	AB395_RS02200	WP_014327499.1	16S rRNA (guanine(966)-N(2))-methyltransferase RsmD	100	100	100	100	100
434	AB395_RS02205	WP_014327500.1	patatin-like phospholipase family protein	100	100	100	100	34
435	AB395_RS02210	WP_037399519.1	potassium transporter TrkA	100	100	100	100	100
436	AB395_RS02215	WP_037450221.1	TldD/PmbA family protein	100	100	100	100	100
437	AB395_RS02220	WP_014327503.1	["3'(2'),5'-bisphosphate nucleotidase CysQ"]	100	100	100	100	100	14
438	AB395_RS02225	WP_037399516.1	DUF4170 domain-containing protein	100		100	100	100
439	AB395_RS02230	WP_014327505.1	3-deoxy-D-manno-octulosonic acid transferase	100	100	100	100	100
440	AB395_RS02235	None	HAD family hydrolase
441	AB395_RS02240	WP_014327507.1	["tetraacyldisaccharide 4'-kinase"]	100	100	100	100	100
442	AB395_RS02245	WP_014327508.1	DUF2093 domain-containing protein	100	100	100	100	100
443	AB395_RS02250	WP_037432361.1	DNA mismatch repair endonuclease MutL	100	100	100	100	100
444	AB395_RS02255	WP_037450213.1	PAS domain S-box protein	100	100	100	100	37
445	AB395_RS02260	None	GGDEF-domain containing protein
446	AB395_RS02265	WP_037450207.1	PRC-barrel domain containing protein	100	100	100	100	100
447	AB395_RS02270	WP_037450204.1	dihydroxy-acid dehydratase	78	77	100	100	76
448	AB395_RS02275	WP_037450201.1	SMP-30/gluconolactonase/LRE family protein	100	100	100	100	100
449	AB395_RS02280	WP_037450198.1	2-dehydro-3-deoxy-6-phosphogalactonate aldolase	100	100	100	100	100
450	AB395_RS02285	WP_037450194.1	2-dehydro-3-deoxygalactonokinase	100	100	100	100	100
451	AB395_RS02290	WP_037450191.1	SDR family NAD(P)-dependent oxidoreductase	100	100	100	100	100	8
452	AB395_RS02295	WP_080578587.1	IclR family transcriptional regulator	100	100	100	100	100
453	AB395_RS02300	WP_014327519.1	LuxR family transcriptional regulator	100	100	100	100	91
454	AB395_RS02305	WP_014327520.1	LuxR family transcriptional regulator	96	98	100	100	97	100
455	AB395_RS02310	WP_109023304.1	IS481 family transposase	100		100		100
456	AB395_RS02315	None	diadenosine tetraphosphate hydrolase
457	AB395_RS02320	None	hypothetical protein
458	AB395_RS02325	WP_037392735.1	DUF59 domain-containing protein	100	100	100	100	100
459	AB395_RS02330	WP_080577285.1	hypothetical protein				100
460	AB395_RS02335	WP_037450178.1	magnesium transporter	100	100	100	100	89
461	AB395_RS02340	WP_037432351.1	potassium transporter Kup	100	100	100	100	100
462	AB395_RS02345	WP_080578589.1	cell wall hydrolase	100	100	100	100	100
463	AB395_RS02350	WP_086018812.1	F0F1 ATP synthase subunit I	100	100	100	100	100
464	AB395_RS02355	WP_037392731.1	F0F1 ATP synthase subunit A	100	100	100	100	100
465	AB395_RS02360	WP_012707029.1	F0F1 ATP synthase subunit C	100	100	100	100	100
466	AB395_RS02365	WP_037432343.1	["ATP synthase F0F1 subunit B'"]	100	100	100	100	100
467	AB395_RS02370	WP_014327528.1	F0F1 ATP synthase subunit B	100	100	100	100	100
468	AB395_RS02375	WP_014327529.1	glutathione S-transferase family protein	100	100	100	100	100
469	AB395_RS02380	WP_014327530.1	ribonuclease HII	100	100	100	100	100
470	AB395_RS02385	WP_037450162.1	radical SAM protein	100	100	100	100	100
471	AB395_RS02390	WP_014327532.1	glycosyl transferase	100	100	100	100	100
472	AB395_RS02395	WP_100209419.1	hypothetical protein
473	AB395_RS02400	WP_085939171.1	IS630 family transposase		100		100		100
474	AB395_RS02405	WP_014327533.1	molybdenum cofactor biosynthesis protein B	100	100	100	100	100
475	AB395_RS02410	WP_080579580.1	["4-(cytidine 5'-diphospho)-2-C-methyl-D-erythritol kinase"]	100	100	100	100	100
476	AB395_RS02415	WP_014327535.1	tetratricopeptide repeat protein	100	100	100	100	100
477	AB395_RS02420	WP_014327536.1	polyprenyl synthetase family protein	100	100	100	100	100	12
478	AB395_RS02425	WP_014327537.1	DUF2007 domain-containing protein	100	100	100	100	100
479	AB395_RS02430	WP_037450169.1	tRNA1(Val) (adenine(37)-N6)-methyltransferase	100	100	100	100	100
480	AB395_RS02435	WP_014327539.1	S49 family peptidase	100	100	100	100	100
481	AB395_RS02440	WP_014327540.1	hypothetical protein	100	100	100	100
482	AB395_RS02445	WP_014327541.1	glycine--tRNA ligase subunit alpha	100	100	100	100	100
483	AB395_RS02450	WP_014327542.1	hypothetical protein			100
484	AB395_RS02455	WP_037450157.1	LemA family protein	100	100	100	100	100
485	AB395_RS02460	WP_014327544.1	DUF2207 domain-containing protein	100	100	100	100
486	AB395_RS02465	WP_014327545.1	glycine--tRNA ligase subunit beta	100	100	100	100	100
487	AB395_RS02470	WP_014327546.1	AraC family transcriptional regulator	100	100	26	100	66
488	AB395_RS02475	WP_014327547.1	cupin domain-containing protein		100	100	100	100
489	AB395_RS02480	WP_080579581.1	threonine transporter RhtB	80	79	79	100	67
490	AB395_RS02485	WP_037450155.1	DUF523 domain-containing protein	100	100	100	100
491	AB395_RS02490	WP_014327550.1	hypothetical protein	100	100	100	100
492	AB395_RS02495	WP_014327551.1	phosphoribosylamine--glycine ligase	100	100	100	100	100
493	AB395_RS02500	WP_037392696.1	bifunctional diguanylate cyclase/phosphodiesterase	78	45	100	100	73
494	AB395_RS02505	WP_037450153.1	spermidine/putrescine ABC transporter substrate-binding protein	15	15	100	100	18
495	AB395_RS02510	WP_014327553.1	MFS transporter	100	100	100	100	100
496	AB395_RS02515	None	AraC family transcriptional regulator
497	AB395_RS02520	WP_014327555.1	4-hydroxybenzoate octaprenyltransferase	100	100	100	100	100
498	AB395_RS02525	WP_037392689.1	hypothetical protein	100	100	100	100	100
499	AB395_RS02530	WP_037450148.1	DUF1217 domain-containing protein	100	100	100	100	100
500	AB395_RS02535	WP_080578711.1	FAD-binding oxidoreductase	100	100	100	100	100
501	AB395_RS02540	WP_037432296.1	threonylcarbamoyl-AMP synthase	100	100	100	100	100
502	AB395_RS02545	WP_037432295.1	hypothetical protein	100	100	100	100
503	AB395_RS02550	WP_080578712.1	hypothetical protein				100
504	AB395_RS02555	WP_037450138.1	aromatic ring-hydroxylating dioxygenase subunit alpha	100	100	100	100	55
505	AB395_RS02560	WP_080579577.1	hybrid-cluster NAD(P)-dependent oxidoreductase	96	94	100	100	98
506	AB395_RS02565	WP_080579579.1	glycoside hydrolase family 25			100	100
507	AB395_RS02570	WP_014327565.1	transporter	100	100	100	100	100
508	AB395_RS02575	WP_037392664.1	acyl-CoA dehydrogenase	100	100	100	100	100
509	AB395_RS02580	WP_014327567.1	crotonase/enoyl-CoA hydratase family protein	100	100	100	100	100
510	AB395_RS02585	WP_037450130.1	class I SAM-dependent RNA methyltransferase	100	100	100	100	100
511	AB395_RS02590	WP_037450127.1	["TlyA family rRNA (cytidine-2'-O)-methyltransferase"]	100	100	100	100	100
512	AB395_RS02595	WP_080579576.1	1-deoxy-D-xylulose-5-phosphate synthase	100	100	100	100	100
513	AB395_RS02600	WP_037450121.1	pirin family protein	100	100	100	100	100
514	AB395_RS02605	WP_014327571.1	exodeoxyribonuclease VII small subunit	100	100	100	100	100
515	AB395_RS02610	WP_037450118.1	acetoin utilization protein	100	100	100	100	100
516	AB395_RS02615	WP_037450115.1	oxidoreductase	100	100	100	100	54
517	AB395_RS02620	WP_037432273.1	acyl-CoA thioesterase	100	100	100	100
518	AB395_RS02625	WP_037450107.1	acetyl-CoA C-acyltransferase	100	100	100	100	41
519	AB395_RS02630	WP_037450104.1	long-chain-fatty-acid--CoA ligase	100	100	100	100	82	4
520	AB395_RS02635	WP_037450101.1	biotin transporter BioY	100	100	100	100	100
521	AB395_RS02640	WP_037450098.1	energy-coupling factor transporter transmembrane protein EcfT	100	100	100	100
522	AB395_RS02645	WP_037450095.1	cobalt ABC transporter ATP-binding protein	100	100	100	100	31	13
523	AB395_RS02650	WP_109023305.1	hypothetical protein	100	100	100	100	100
524	AB395_RS02655	WP_037450081.1	metalloprotease TldD	100	100	100	100	100
525	AB395_RS02660	WP_014327581.1	N-acetyltransferase	100	100		100
526	AB395_RS02665	WP_037450079.1	D-alanyl-D-alanine carboxypeptidase	100	100	100	100	90
527	AB395_RS02670	WP_037450076.1	polysaccharide deacetylase	100	100	100	100	100
528	AB395_RS02675	WP_037450073.1	["pyridoxamine 5'-phosphate oxidase"]	100	100	100	100	100
529	AB395_RS02680	WP_037450069.1	hypothetical protein	100	100	100	100
530	AB395_RS02685	WP_037450066.1	J domain-containing protein	100	100	100	100	43	12
531	AB395_RS02690	WP_037450064.1	enoyl-[acyl-carrier-protein] reductase FabI	100	100	100	100	100	5
532	AB395_RS02695	WP_012707099.1	histidine phosphatase family protein	100	100	100	100	100
533	AB395_RS02700	WP_037450058.1	DUF1344 domain-containing protein	100	100	100	100
534	AB395_RS02705	WP_037450055.1	chorismate synthase	100	100	100	100	100
535	AB395_RS02710	WP_014327591.1	3,4-dihydroxy-2-butanone-4-phosphate synthase	100	100	100	100	100
536	AB395_RS02715	WP_037450052.1	invasion associated locus B family protein	100	100	100	100	100
537	AB395_RS02720	WP_037450048.1	cytochrome c oxidase subunit II	100	100	100	100	100
538	AB395_RS02725	WP_014327594.1	cytochrome c oxidase subunit I	100	100	100	100	100
539	AB395_RS02730	WP_037450041.1	protoheme IX farnesyltransferase	100	100	100	100	100
540	AB395_RS02735	WP_037392604.1	hypothetical protein	100	100	100	100
541	AB395_RS02740	WP_037392602.1	cytochrome c oxidase assembly protein	100	100	100	100	100
542	AB395_RS02745	WP_037432235.1	cytochrome c oxidase subunit 3	100	100	100	100	100
543	AB395_RS02750	WP_037450038.1	transpeptidase		100		100
544	AB395_RS02755	WP_037392598.1	DUF983 domain-containing protein	100	100	100	100	100
545	AB395_RS02760	WP_037450035.1	SURF1 family protein	100	100	100	100	60
546	AB395_RS02765	WP_037450033.1	DUF1304 domain-containing protein				100	100
547	AB395_RS02770	WP_014327601.1	4-hydroxy-3-methylbut-2-enyl diphosphate reductase	100	100	100	100	100
548	AB395_RS02775	WP_037392593.1	homoserine kinase	100	100	100	100	100
549	AB395_RS02780	WP_014327603.1	ribonuclease HI	100	100	100	100	100
550	AB395_RS02785	WP_014327105.1	IS4 family transposase	100		100	100
551	AB395_RS02790	WP_014327604.1	peroxiredoxin	100	100	100	100	100	24
552	AB395_RS02795	WP_080579573.1	hypothetical protein	100	100	100	100	100
553	AB395_RS02800	WP_014327606.1	YqgE/AlgH family protein	100	100	100	100	100
554	AB395_RS02805	WP_037450015.1	sensor domain-containing phosphodiesterase	100	100	100	100	100
555	AB395_RS02810	WP_037450012.1	N-acetyltransferase	100	100	100	100	100
556	AB395_RS02815	WP_080579571.1	insulinase family protein	100	100	100	100	100	12
557	AB395_RS02820	WP_037450021.1	threonine synthase	100	100	100	100	100
558	AB395_RS02825	WP_014327612.1	hypothetical protein	100	100	100	100	100
559	AB395_RS02830	WP_014327613.1	branched-chain amino acid ABC transporter substrate-binding protein	100	100	100	100	87
560	AB395_RS02835	WP_037392585.1	HAD family phosphatase	100	100	100	100	100
561	AB395_RS02840	WP_014327615.1	GntR family transcriptional regulator	55	16	100	100	100
562	AB395_RS02845	None	hypothetical protein
563	AB395_RS02850	WP_040958745.1	DUF1284 domain-containing protein				100
564	AB395_RS02855	WP_037392574.1	ArsR family transcriptional regulator	100	100	100	100	100
565	AB395_RS02860	WP_037392608.1	NIPSNAP family protein	100	100		100	100
566	AB395_RS02865	WP_037392606.1	antibiotic biosynthesis monooxygenase	100	100		100	100
567	AB395_RS02870	WP_037392568.1	site-specific DNA-methyltransferase	100	100	100	100	100
568	AB395_RS02875	WP_037392565.1	calcium-binding protein	100	48	100	100	36
569	AB395_RS02880	WP_014327623.1	HAD family phosphatase	100	100	100	100
570	AB395_RS02885	WP_037435801.1	A/G-specific adenine glycosylase	100	100	100	100	100
571	AB395_RS02890	WP_037392555.1	DUF721 domain-containing protein	100	100	100	100	100
572	AB395_RS02895	WP_037392553.1	DsbA family protein	100	100	100	100	100
573	AB395_RS02900	WP_037392551.1	endonuclease domain-containing protein	100	77	43	100	89
574	AB395_RS02905	WP_037392558.1	chromosome segregation protein SMC	100	100	100	100	100
575	AB395_RS02910	WP_037430759.1	pyruvate	100	100	100	100	100	6
576	AB395_RS02915	WP_014327630.1	hypothetical protein	100	100	100	100
577	AB395_RS02920	WP_014327631.1	hypothetical protein	100	100	100	100
578	AB395_RS02925	WP_014327632.1	DUF1499 domain-containing protein	100	100	100	100
579	AB395_RS02930	WP_014327633.1	MBL fold metallo-hydrolase	100	100	100	100	100
580	AB395_RS02935	WP_014327634.1	cupin domain-containing protein				100	100
581	AB395_RS02940	WP_109023306.1	hypothetical protein
582	AB395_RS02950	WP_080577270.1	hypothetical protein	78	100	54	100
583	AB395_RS02955	None	glycosyl transferase
584	AB395_RS02960	WP_086018590.1	phosphoketolase family protein	100	100	100	100	100	69
585	AB395_RS02965	WP_014327638.1	glycogen/starch/alpha-glucan phosphorylase	47	47	43	41	71
586	AB395_RS02970	WP_014327640.1	alcohol dehydrogenase AdhP	100	100	84	100	96
587	AB395_RS02975	WP_014327641.1	CBS domain-containing protein	79	100	100	100	100	43
588	AB395_RS02980	WP_014327642.1	DUF1508 domain-containing protein	100	100		100
589	AB395_RS02985	WP_037449976.1	hypothetical protein	100	100	100	100
590	AB395_RS02995	WP_014327644.1	sulfate adenylyltransferase subunit CysN	100	100	100	100	58
591	AB395_RS03000	WP_014327645.1	sulfate adenylyltransferase subunit CysD	100	100	100	100	100
592	AB395_RS03005	WP_014327646.1	phosphoadenylyl-sulfate reductase	100	100	100	100	100
593	AB395_RS03010	WP_014327647.1	hypothetical protein	100	100	100	100
594	AB395_RS03015	WP_014327648.1	hypothetical protein	100	100	100	100
595	AB395_RS03020	WP_037430744.1	choline dehydrogenase	100	100	100	100	85
596	AB395_RS03025	WP_014327650.1	betaine-aldehyde dehydrogenase	100	100	100	100	94
597	AB395_RS03030	WP_037449972.1	choline-sulfatase	100	100	100	100	100
598	AB395_RS03035	WP_037391332.1	transcriptional regulator BetI	100	100	100	100
599	AB395_RS03040	WP_037391330.1	HdeD family acid-resistance protein	100	100	100	100	100
600	AB395_RS03045	WP_037391353.1	GGDEF domain-containing protein	38	100	100	100	30
601	AB395_RS03050	WP_037449969.1	NAD(P)H-quinone oxidoreductase	100	100	100	100	100
602	AB395_RS03055	WP_037391328.1	DUF3750 domain-containing protein			100	100
603	AB395_RS03060	WP_037449966.1	asparaginase	100	100	100	100
604	AB395_RS03065	WP_037391325.1	DUF4198 domain-containing protein				100
605	AB395_RS03070	WP_037391323.1	glutathione S-transferase family protein	100	100	100	100	100
606	AB395_RS03075	WP_080579567.1	hypothetical protein		100		100
607	AB395_RS03080	WP_080579566.1	hypothetical protein				100
608	AB395_RS03085	WP_037430728.1	LysR family transcriptional regulator	100	100	100	100	85
609	AB395_RS03090	WP_037430725.1	glutathione S-transferase family protein	29	100	100	100	85
610	AB395_RS03095	WP_037430722.1	hypothetical protein	100	100	100	100	96
611	AB395_RS03100	WP_037430719.1	MarR family transcriptional regulator	100	100	100	100	99
612	AB395_RS03105	WP_014327667.1	organic hydroperoxide resistance protein	100	100	100	100	100
613	AB395_RS03110	WP_037449961.1	alkylphosphonate utilization protein	100	100	100	100	100
614	AB395_RS03115	WP_037449988.1	DUF853 domain-containing protein	100	100	100	100	100
615	AB395_RS03120	WP_014327670.1	hypothetical protein	100	100	100	100	100
616	AB395_RS03125	WP_037430716.1	aldo/keto reductase	100	100	100	100	100
617	AB395_RS03130	WP_037430714.1	trans-aconitate 2-methyltransferase	100	100	100	100	100
618	AB395_RS03135	WP_014327673.1	haloacid dehalogenase type II			100	100	100
619	AB395_RS03140	WP_037430711.1	phosphatase			100	100	50
620	AB395_RS03145	WP_014327675.1	alcohol dehydrogenase	100	100	100	100	36
621	AB395_RS03150	WP_050991515.1	MFS transporter	41	42	29	100	55
622	AB395_RS03155	WP_037430707.1	branched-chain amino acid aminotransferase	100	100	100	100	100
623	AB395_RS03160	WP_014327678.1	VOC family protein		100		100
624	AB395_RS03165	WP_037391315.1	VOC family protein	90	86	100	100	94
625	AB395_RS03170	WP_037449957.1	superoxide dismutase	100	100	100	100	100
626	AB395_RS03175	WP_037430702.1	YafY family transcriptional regulator	100	100	100	100	85
627	AB395_RS03180	WP_037430700.1	LysE family translocator	100	100	100	100	65
628	AB395_RS03185	WP_014327683.1	cytochrome C556	100	100	100	100
629	AB395_RS03190	WP_014327684.1	diacylglycerol kinase	100	100	100	100	100
630	AB395_RS03195	WP_014327685.1	N-acetyltransferase	100	100	100	100	40
631	AB395_RS03200	WP_014327686.1	MerR family DNA-binding transcriptional regulator	100	100	100	100
632	AB395_RS03205	WP_037430693.1	class A beta-lactamase	100	100	100	100	100
633	AB395_RS03210	WP_014327688.1	glucose/quinate/shikimate family membrane-bound PQQ-dependent dehydrogenase	100	100	100	100	43
634	AB395_RS03215	WP_014327689.1	YdiU family protein	100	100	100	100	100
635	AB395_RS03220	WP_037391305.1	homocysteine methyltransferase		100		100
636	AB395_RS03225	WP_037449953.1	DUF1697 domain-containing protein	100	100	100	100	100
637	AB395_RS03230	WP_014327692.1	S9 family peptidase	100	100	100	100	100	7
638	AB395_RS03235	WP_014327693.1	VOC family protein	100	100	100	100	100
639	AB395_RS03240	None	hypothetical protein
640	AB395_RS03245	WP_014327694.1	universal stress protein	100	100	100	100	100
641	AB395_RS03250	WP_037449949.1	dimethylmenaquinone methyltransferase	100	100	100	100
642	AB395_RS03255	WP_037449946.1	DNA-binding protein	100	100	100	100	100
643	AB395_RS03260	WP_037449943.1	hypothetical protein			100	100
644	AB395_RS03265	WP_014327698.1	peptide-methionine (R)-S-oxide reductase	100	100	100	100	100
645	AB395_RS03270	WP_080589559.1	hypothetical protein				98
646	AB395_RS03275	WP_037449937.1	putative monovalent cation/H+ antiporter subunit A	17	100	100	100	24
647	AB395_RS03280	WP_037449934.1	Na+/H+ antiporter subunit B		100	100	100
648	AB395_RS03285	WP_037449930.1	monovalent cation/H+ antiporter subunit C		100	100	100
649	AB395_RS03290	WP_080578439.1	Na+/H+ antiporter subunit D	12	100	100	100	90
650	AB395_RS03295	WP_014327702.1	Na+/H+ antiporter subunit E		100	100	100
651	AB395_RS03300	WP_014327703.1	cation:proton antiporter		100	100	100
652	AB395_RS03305	WP_037449927.1	Na+/H+ antiporter subunit G		100	100	100
653	AB395_RS03310	WP_080577210.1	hypothetical protein				100
654	AB395_RS03315	WP_014327705.1	transcriptional regulator	100	100	100	100	100	100
655	AB395_RS03320	WP_014327706.1	cysteine desulfuration protein SufE	100	100	100	100	100
656	AB395_RS03325	WP_014327707.1	hypothetical protein	100	100	100	100	100
657	AB395_RS03330	WP_080579565.1	sensor histidine kinase	100	100	100	100	100
658	AB395_RS03335	WP_037449921.1	peptidoglycan-binding protein	100	100	100	100
659	AB395_RS03340	WP_037449918.1	DUF1491 domain-containing protein	100	100	100	100	100
660	AB395_RS03345	WP_080579570.1	DUF2336 domain-containing protein	100	100	100	100
661	AB395_RS03350	WP_037449915.1	SH3 domain-containing protein	100	100	100	100	100
662	AB395_RS03355	WP_109023370.1	hypothetical protein
663	AB395_RS03360	WP_037449912.1	hypothetical protein	100	100	100	100
664	AB395_RS03365	WP_014327714.1	hypothetical protein				100
665	AB395_RS03370	WP_014327715.1	membrane protein	100	100	100	100
666	AB395_RS03375	WP_014327716.1	DUF1214 domain-containing protein	100	100	100	100	100
667	AB395_RS03380	WP_014327717.1	penicillin-binding protein	100	100	100	100	100
668	AB395_RS03385	WP_014327718.1	YcgN family cysteine cluster protein	100	100	100	100	100
669	AB395_RS03390	WP_037391277.1	MmcQ/YjbR family DNA-binding protein			100	100
670	AB395_RS03395	WP_080577214.1	hypothetical protein				100
671	AB395_RS03400	None	hypothetical protein
672	AB395_RS03405	WP_014327721.1	hypothetical protein	100	100	100	100
673	AB395_RS03410	WP_014327722.1	DNA-binding response regulator	100	100	100	100	100	29
674	AB395_RS03415	WP_014327723.1	sensor histidine kinase	100	100	100	100	100
675	AB395_RS03420	WP_014327724.1	hypothetical protein	100	100	100	100
676	AB395_RS03425	WP_014327725.1	c-type cytochrome biogenesis protein CcmI	100	100	100	100	100
677	AB395_RS03430	WP_014327726.1	cytochrome c maturation protein CcmE	100	100	100	100	100
678	AB395_RS03435	WP_014327727.1	heme lyase CcmF/NrfE family subunit	100	100	100	100	100
679	AB395_RS03440	WP_014327728.1	cytochrome c-type biogenesis protein CcmH	100	100	100	100	100
680	AB395_RS03445	WP_014327729.1	Do family serine endopeptidase	100	100	100	100	92	21
681	AB395_RS03450	WP_037391267.1	DNA-binding response regulator	100	100	100	100	100	24
682	AB395_RS03455	WP_037391266.1	sensor histidine kinase	100	100	100	100	100
683	AB395_RS03460	WP_037449907.1	bifunctional [glutamine synthetase] adenylyltransferase/[glutamine synthetase]-adenylyl-L-tyrosine phosphorylase	100	100	100	100	100
684	AB395_RS03465	WP_086021207.1	PAS domain S-box protein	100	100	100	100	100
685	AB395_RS03470	None	aminopeptidase N
686	AB395_RS03475	WP_037449899.1	EamA/RhaT family transporter	100	100	100	100	95
687	AB395_RS03480	WP_012707368.1	hypothetical protein			100	100
688	AB395_RS03485	WP_037449896.1	hypothetical protein	100		100	100
689	AB395_RS03490	WP_037449894.1	uracil-DNA glycosylase	100	100	100	100	100
690	AB395_RS03495	WP_037449891.1	Hsp70 family protein	100	100	100	100	100
691	AB395_RS03500	None	hypothetical protein
692	AB395_RS03505	WP_109023307.1	electron transfer flavoprotein-ubiquinone oxidoreductase	100	100	100	100	100	10
693	AB395_RS03510	WP_014327741.1	ABC transporter substrate-binding protein	85	85	100	100
694	AB395_RS03515	WP_014327742.1	proline/glycine betaine ABC transporter permease	97	95	100	100	73	11
695	AB395_RS03520	WP_014327743.1	EamA/RhaT family transporter	100	100		100
696	AB395_RS03525	WP_014327744.1	Lrp/AsnC family transcriptional regulator	100	100	37	100	86
697	AB395_RS03530	WP_014327745.1	diacylglycerol kinase family lipid kinase	100	100	100	100
698	AB395_RS03535	WP_037449889.1	phospholipid carrier-dependent glycosyltransferase	100	100	100	100
699	AB395_RS03540	WP_014327747.1	glycosyltransferase	100	100	100	100	100
700	AB395_RS03545	WP_014327748.1	UPF0104 family protein	100	100	100	100
701	AB395_RS03550	None	AMP nucleosidase
702	AB395_RS03555	WP_014327750.1	hypothetical protein			100	100
703	AB395_RS03560	WP_014327751.1	hypothetical protein			100	100
704	AB395_RS03565	WP_037434552.1	thiol:disulfide oxidoreductase	46	100	100	100	100
705	AB395_RS03570	WP_037391245.1	DUF2147 domain-containing protein	100	100	100	100
706	AB395_RS03575	WP_014327754.1	sel1 repeat family protein	100	100	100	100	100
707	AB395_RS03580	WP_037391241.1	pyridoxal phosphate-dependent aminotransferase	100	100	100	100	29	13
708	AB395_RS03585	None	PilZ domain-containing protein
709	AB395_RS03590	WP_050991514.1	hypothetical protein	100	100		100
710	AB395_RS03600	WP_014327758.1	porin	100	100	100	100	100
711	AB395_RS03605	WP_037449886.1	site-specific integrase	13	100	100	100	100	9
712	AB395_RS03610	WP_037449884.1	porin	96	99	92	94	99
713	AB395_RS03615	WP_037449882.1	alpha/beta hydrolase	100	100		100
714	AB395_RS03620	WP_037449880.1	lytic transglycosylase domain-containing protein	100	100	100	100	100
715	AB395_RS03625	WP_037449878.1	4-hydroxy-tetrahydrodipicolinate synthase	100	100	100	100	100
716	AB395_RS03630	WP_014327765.1	SsrA-binding protein	100	100	100	100	100
717	AB395_RS03635	WP_012707398.1	NYN domain-containing protein	100	100	100	100	100
718	AB395_RS03640	WP_014327767.1	DNA-directed RNA polymerase subunit omega	100	100	100		100
719	AB395_RS03645	WP_037449876.1	["bifunctional (p)ppGpp synthetase/guanosine-3',5'-bis(diphosphate) 3'-pyrophosphohydrolase"]	100	100	100	100	100
720	AB395_RS03650	WP_080579563.1	DUF3563 domain-containing protein	100	100	100	100
721	AB395_RS03655	WP_080579569.1	DUF2062 domain-containing protein	100	100	100	100
722	AB395_RS03660	WP_012707403.1	holo-ACP synthase	100	100	100	100	100
723	AB395_RS03665	WP_037391225.1	signal peptidase I	100	100	100	100	100
724	AB395_RS03670	WP_086018803.1	ribonuclease III	100	100	100	100	100
725	AB395_RS03675	WP_037391222.1	GTPase Era	100	100	100	100	100
726	AB395_RS03680	WP_037449874.1	glycerophosphodiester phosphodiesterase		100	100	100	100
727	AB395_RS03685	WP_037391216.1	glutathione-dependent reductase	60	100	58	100
728	AB395_RS03690	WP_037391214.1	class I SAM-dependent methyltransferase	100	100	100	100	100
729	AB395_RS03695	WP_014327105.1	IS4 family transposase	100		100	100
730	AB395_RS03700	WP_037391213.1	RNA-binding transcriptional accessory protein	100	100	100	100	100
731	AB395_RS03705	WP_037391212.1	hypothetical protein	100	100	100	100
732	AB395_RS03710	WP_014327779.1	UDP-glucose/GDP-mannose dehydrogenase family protein	100	100	100	100	100
733	AB395_RS03715	WP_014327780.1	NAD-dependent epimerase	100	100	100	100	100	8
734	AB395_RS03720	WP_014327781.1	transcriptional regulator	100	100	100	100	100
735	AB395_RS03725	WP_014327782.1	ATPase	100	100	100	100
736	AB395_RS03730	WP_037449863.1	glyoxalase/bleomycin resistance/dioxygenase family protein			100	100
737	AB395_RS03735	None	L,D-transpeptidase
738	AB395_RS03740	WP_037391208.1	DNA repair protein RecO	100	100	100	100	100
739	AB395_RS03745	WP_037430597.1	PhoX family phosphatase			100	100
740	AB395_RS03750	WP_037449858.1	DUF2339 domain-containing protein			100	100	100
741	AB395_RS03755	WP_037449855.1	HD domain-containing protein	100	100	100	100
742	AB395_RS03760	WP_037449852.1	MOSC domain-containing protein	100	100	100	100
743	AB395_RS03765	WP_037449849.1	MFS transporter	100	100	100	100	100
744	AB395_RS03770	WP_037449846.1	quinolinate synthase NadA	100	100	100	100	100
745	AB395_RS03775	WP_037449843.1	L-aspartate oxidase	100	100	100	100	100
746	AB395_RS03780	WP_037449866.1	carboxylating nicotinate-nucleotide diphosphorylase	100	100	100	100	100
747	AB395_RS03785	WP_014327794.1	superoxide dismutase	100	100	100	100
748	AB395_RS03790	WP_086023130.1	NAD regulator	100	100	100	100	100
749	AB395_RS03795	WP_037449823.1	protein-tyrosine-phosphatase	100	100	100	100	100
750	AB395_RS03800	WP_037391179.1	HD family hydrolase	100	100	100	100	100
751	AB395_RS03805	WP_037430561.1	folate-binding protein	100	100	100	100	100
752	AB395_RS03810	WP_037430559.1	hypothetical protein	100	100	100	100
753	AB395_RS03815	WP_012707434.1	hypothetical protein	100	100	100	100	100
754	AB395_RS03820	WP_037430558.1	TIGR02301 family protein	100	100	100	100	100
755	AB395_RS03825	WP_037430563.1	NUDIX domain-containing protein	100	100	100	100	100
756	AB395_RS03830	WP_037391175.1	SOS response-associated peptidase	100	100	100	100	100
757	AB395_RS03835	WP_037449818.1	cysteine--tRNA ligase	100	100	100	100	100
758	AB395_RS03840	WP_037449815.1	GFA family protein	100	100	100	100	100
759	AB395_RS03845	WP_037449812.1	GFA family protein	100	100	100	100	94
760	AB395_RS03850	WP_014327806.1	GFA family protein	100	100	100	100	96
761	AB395_RS03855	WP_014327807.1	prolyl aminopeptidase	100	100	100	100	100
762	AB395_RS03860	WP_014327808.1	citramalate synthase	100	100	100	100	100
763	AB395_RS03865	WP_037391171.1	EamA family transporter RarD	100	100	100	100
764	AB395_RS03870	WP_014327810.1	TIGR00730 family Rossman fold protein	100	100	100	100	100
765	AB395_RS03875	WP_037449809.1	LysM peptidoglycan-binding domain-containing protein	100	100	100	100	100
766	AB395_RS03880	WP_037391163.1	ABC transporter ATP-binding protein/permease	100	100	100	100	100	15
767	AB395_RS03885	WP_014327813.1	phosphatidylserine decarboxylase family protein	100	100	100	100	100
768	AB395_RS03890	WP_014327814.1	phosphatidylcholine/phosphatidylserine synthase	100	100	100	100	100
769	AB395_RS03895	WP_014327815.1	KR domain-containing protein	100	100	100	100	100
770	AB395_RS03900	WP_014327816.1	amidophosphoribosyltransferase	100	100	100	100	100
771	AB395_RS03905	WP_014327817.1	CvpA family protein	100	100	100	100	100
772	AB395_RS03910	WP_014327818.1	DNA repair protein RadA	100	100	100	100	100
773	AB395_RS03915	WP_014327819.1	alanine racemase	100	100	100	100	100
774	AB395_RS03920	WP_014327820.1	AraC family transcriptional regulator	100	63	100	100	100
775	AB395_RS03925	WP_048655341.1	branched-chain amino acid ABC transporter permease	100	43	100	100
776	AB395_RS03930	WP_014327822.1	membrane protein	100		100	100
777	AB395_RS03935	WP_014327823.1	replicative DNA helicase	100	100	100	100	100
778	AB395_RS03940	WP_109023308.1	hypothetical protein
779	AB395_RS03945	WP_014327824.1	50S ribosomal protein L9	100	100	100	100	100
780	AB395_RS03950	WP_014327825.1	membrane protein	100	100	100	100	100
781	AB395_RS03955	WP_012707461.1	30S ribosomal protein S18	100	100	100	100	100
782	AB395_RS03960	WP_012707462.1	30S ribosomal protein S6	100	100	100	100	100
783	AB395_RS03965	None	hypothetical protein
784	AB395_RS03970	WP_014327826.1	four-helix bundle copper-binding protein	100	100	100	100
785	AB395_RS03975	WP_014327827.1	NADP-dependent oxidoreductase	100	100	100	100	51
786	AB395_RS03980	WP_014327828.1	[acyl-carrier-protein] S-malonyltransferase	100	100	100	100	100
787	AB395_RS03985	WP_014327829.1	3-oxoacyl-[acyl-carrier-protein] reductase	100	100	100	100	100	11
788	AB395_RS03990	WP_003531676.1	acyl carrier protein	100	100	100	100	100
789	AB395_RS03995	WP_037449806.1	beta-ketoacyl-[acyl-carrier-protein] synthase II	100	100	100	100	100
790	AB395_RS04000	None	hypothetical protein
791	AB395_RS04005	WP_037449803.1	endolytic transglycosylase MltG	100	100	100	100	100
792	AB395_RS04010	WP_037449800.1	YicC family protein	100	100	100	100	100
793	AB395_RS04015	WP_037449797.1	guanylate kinase	100	100	100	100	100
794	AB395_RS04020	WP_037449794.1	16S rRNA (adenine(1518)-N(6)/adenine(1519)-N(6))- dimethyltransferase RsmA	100	100	100	100	100
795	AB395_RS04025	WP_037449791.1	4-hydroxythreonine-4-phosphate dehydrogenase PdxA	100	100	100	100	100
796	AB395_RS04030	WP_080579559.1	peptidylprolyl isomerase	100	100	100	100	100
797	AB395_RS04035	WP_037449786.1	LPS-assembly protein LptD	100	100	100	100	100
798	AB395_RS04040	WP_037449783.1	LPS export ABC transporter permease LptG	100	100	100	100	100
799	AB395_RS04045	WP_014327839.1	LPS export ABC transporter permease LptF	100	100	100	100	100
800	AB395_RS04050	WP_037449780.1	hypothetical protein
801	AB395_RS04055	WP_037449776.1	leucyl aminopeptidase	100	100	100	100	100
802	AB395_RS04060	WP_037431264.1	DNA polymerase III subunit chi	100	100	100	100	100
803	AB395_RS04065	WP_037449773.1	gfo/Idh/MocA family oxidoreductase	100	100	100	100	100
804	AB395_RS04070	WP_037449770.1	N-acetyltransferase	100	100	100	100	100
805	AB395_RS04075	WP_037449768.1	ABC transporter ATP-binding protein	100	100	100	100	100
806	AB395_RS04080	WP_037431251.1	hypothetical protein			100	100
807	AB395_RS04085	WP_037449765.1	AMP-dependent synthetase	100	67	100	100	43
808	AB395_RS04090	WP_037449762.1	damage-inducible protein DinB	100	100	100	100
809	AB395_RS04095	WP_037449759.1	glutathione S-transferase family protein	100	100	100	100	100
810	AB395_RS04100	WP_014327849.1	nucleoside-diphosphate kinase	100	100	100	100	100
811	AB395_RS04105	WP_037431246.1	hypothetical protein	100	100	100	100
812	AB395_RS04110	WP_037449756.1	hypothetical protein	100	100	100	100
813	AB395_RS04115	WP_109023309.1	branched-chain amino acid ABC transporter permease	100	100	100	100	31
814	AB395_RS04120	None	hypothetical protein
815	AB395_RS04125	WP_014327853.1	molybdenum cofactor biosynthesis protein MoaE	100	100	100	100	100
816	AB395_RS04130	WP_037449735.1	molybdopterin converting factor subunit 1	100	100	100	100	100
817	AB395_RS04135	WP_037391120.1	CDP-diacylglycerol--glycerol-3-phosphate 3-phosphatidyltransferase	100	100	100	100	100
818	AB395_RS04140	WP_037460154.1	hypothetical protein
819	AB395_RS04145	WP_037449730.1	excinuclease ABC subunit UvrC	100	100	100	100	100
820	AB395_RS04150	WP_037449727.1	short chain dehydrogenase	100	100	100	100	60	5
821	AB395_RS04155	WP_014327858.1	porin family protein	100	100	100	100	100
822	AB395_RS04160	WP_037431233.1	glutathione S-transferase	100	100	100	100	100
823	AB395_RS04165	WP_080579558.1	ribonuclease T(2)	24		100	100	100
824	AB395_RS04170	WP_014327861.1	hypothetical protein			100	100
825	AB395_RS04175	WP_037449722.1	23S rRNA (adenine(2030)-N(6))-methyltransferase RlmJ	100	100	100	100	100
826	AB395_RS04180	WP_037449719.1	molybdopterin oxidoreductase family protein	100	100	100	100	100
827	AB395_RS04185	WP_037449716.1	NUDIX domain-containing protein	100	100	100	100	100
828	AB395_RS04190	WP_037449713.1	bifunctional lysylphosphatidylglycerol flippase/synthetase MprF	100	100	100	100	100
829	AB395_RS04195	WP_080579556.1	virulence factor family protein	100	100	100	100
830	AB395_RS04200	None	hypothetical protein
831	AB395_RS04205	WP_037449710.1	phosphoribosylglycinamide formyltransferase	100	100	100	100	100
832	AB395_RS04210	WP_037431205.1	phosphoribosylformylglycinamidine cyclo-ligase	100	100	100	100	100
833	AB395_RS04215	WP_037431204.1	AI-2E family transporter	100	100	100	100	100
834	AB395_RS04220	WP_037449706.1	hypothetical protein	100	100	100	100	100
835	AB395_RS04225	WP_037431200.1	RNA degradosome polyphosphate kinase	100	100	100	100	100
836	AB395_RS04230	WP_037391105.1	exopolyphosphatase	100	100	100	100	100
837	AB395_RS04235	WP_050991513.1	glycerophosphodiester phosphodiesterase	100	100	100	100	100
838	AB395_RS04240	WP_037391128.1	DUF2000 domain-containing protein	100	100		100	100
839	AB395_RS04245	WP_014327877.1	adenylate/guanylate cyclase domain-containing protein	100	100	100	100	68
840	AB395_RS04250	WP_037391103.1	ribonuclease D	100	100	100	100	100
841	AB395_RS04255	WP_037449703.1	multicopper oxidase family protein	100	100	100	100	13
842	AB395_RS04260	WP_037391126.1	MFS transporter	39	39	100	100
843	AB395_RS04265	WP_037449738.1	aspartate--tRNA ligase	100	100	100	100	100
844	AB395_RS04270	WP_014327883.1	rhodanese-like domain-containing protein			100		100
845	AB395_RS04275	WP_014327884.1	chaperonin GroEL	97	96	100	100	97	54
846	AB395_RS04280	WP_011975002.1	hypothetical protein	100		100	100	100
847	AB395_RS04285	WP_037449700.1	hypothetical protein	100	100	100	100
848	AB395_RS04290	WP_037449697.1	DNA topoisomerase IV subunit A	100	100	100	100	100
849	AB395_RS04295	WP_037449694.1	ArsR family transcriptional regulator	71	73	100	100	100
850	AB395_RS04300	WP_037449691.1	EamA/RhaT family transporter	100	100	100	100	100
851	AB395_RS04305	WP_014327889.1	arginyltransferase	100	100	100	100	100
852	AB395_RS04310	WP_014327890.1	RDD family protein	100	100	100	100	100
853	AB395_RS04315	WP_037449688.1	porphobilinogen synthase	100	100	100	100	100
854	AB395_RS04320	WP_037460156.1	hypothetical protein	100	100	100	100
855	AB395_RS04325	WP_012707529.1	MarR family transcriptional regulator	100	100	100	100	100
856	AB395_RS04330	WP_037391092.1	amidase	100	100	100	100	100
857	AB395_RS04335	WP_037431185.1	serine hydroxymethyltransferase	100	100	100	100	100
858	AB395_RS04340	WP_014327895.1	transcriptional repressor NrdR	100		100	100	100
859	AB395_RS04345	WP_037391078.1	bifunctional diaminohydroxyphosphoribosylaminopyrimidine deaminase/5-amino-6-(5-phosphoribosylamino)uracil reductase RibD	100	100	100	100	100
860	AB395_RS04350	WP_037391077.1	riboflavin synthase	100	100	100	100	100
861	AB395_RS04355	WP_014327898.1	hypothetical protein	100	100	100	100
862	AB395_RS04360	WP_014327899.1	N-acetyltransferase	100	100	100	100
863	AB395_RS04365	WP_014327900.1	cupin domain-containing protein	100	100	100	100
864	AB395_RS04370	WP_014327901.1	6,7-dimethyl-8-ribityllumazine synthase	100	100	100	100	100
865	AB395_RS04375	WP_037431181.1	N utilization substance protein B	100	100	100	100	100
866	AB395_RS04380	WP_014327903.1	MFS transporter			100	100	100
867	AB395_RS04385	WP_014327904.1	sodium-translocating pyrophosphatase	100	100	100	100	100
868	AB395_RS04390	WP_014327905.1	outer membrane protein assembly factor BamE	100	100	100	100	100
869	AB395_RS04395	WP_014327906.1	ubiquinol-cytochrome c chaperone	100	100	100	100	100
870	AB395_RS04400	WP_014327907.1	DUF177 domain-containing protein	100	100	100	100	100
871	AB395_RS04405	WP_037391069.1	phosphate acyltransferase PlsX	100	100	100	100	100
872	AB395_RS04410	WP_014327909.1	ketoacyl-ACP synthase III	100	100	100	100	100
873	AB395_RS04415	WP_012707547.1	integration host factor subunit alpha	100	100	100	100	100
874	AB395_RS04420	WP_012707548.1	MerR family transcriptional regulator	100	100	100	100	100
875	AB395_RS04425	WP_014327910.1	universal stress protein	84	87	100	100	96	64
876	AB395_RS04430	WP_037391068.1	hypothetical protein				100
877	AB395_RS04435	WP_014327913.1	hypothetical protein			100	100
878	AB395_RS04440	WP_080579555.1	U32 family peptidase			100	100	100
879	AB395_RS04445	WP_037391060.1	U32 family peptidase			100	100	100
880	AB395_RS04450	WP_014327916.1	hypothetical protein			100	100	100
881	AB395_RS04455	WP_037449671.1	UbiD family decarboxylase		100	100	100	100
882	AB395_RS04460	WP_014327918.1	hypothetical protein	100	24	100	100	47
883	AB395_RS04465	WP_037449668.1	hypothetical protein		88
884	AB395_RS04470	WP_014327920.1	hypothetical protein	100			100	100
885	AB395_RS04475	WP_037391050.1	NorE accessory protein for nitric oxide reductase	100	15	100	100	100
886	AB395_RS04480	WP_014327922.1	membrane protein
887	AB395_RS04485	WP_012707559.1	cytochrome c	100		100	100	100
888	AB395_RS04490	WP_037449665.1	nitric-oxide reductase large subunit	100	7	100	100	100
889	AB395_RS04495	WP_037449663.1	CbbQ/NirQ/NorQ/GpvN family protein	100		100	100	100
890	AB395_RS04500	WP_014327925.1	nitric oxide reductase activation protein NorD	100		100	100	100
891	AB395_RS04505	None	signal recognition particle-docking protein FtsY
892	AB395_RS04510	WP_037449660.1	oxygen-independent coproporphyrinogen III oxidase	100	100	100	100	100	51
893	AB395_RS04515	WP_037449657.1	DUF2249 domain-containing protein	100		100	100
894	AB395_RS04520	WP_037449654.1	hypothetical protein	100		100	100
895	AB395_RS04525	WP_037449651.1	DUF2249 domain-containing protein	100		100	100
896	AB395_RS04530	WP_037449646.1	metal-sulfur cluster assembly factor	100	30	100	100	47
897	AB395_RS04535	WP_037449643.1	short-chain dehydrogenase	100		100	100	100
898	AB395_RS04540	WP_037449640.1	nitrite reductase	100		100	100	100
899	AB395_RS04545	WP_037449638.1	formylglycine-generating enzyme family protein	100		100	100	100
900	AB395_RS04550	WP_037449636.1	Crp/Fnr family transcriptional regulator	100	36	100	100	100	18
901	AB395_RS04555	WP_037431134.1	pseudoazurin	100	100	100	100
902	AB395_RS04560	WP_014327936.1	periplasmic nitrate reductase			100	100
903	AB395_RS04565	WP_037449634.1	ferredoxin-type protein NapF			100	100
904	AB395_RS04570	WP_037431131.1	glutamate synthase			100	100
905	AB395_RS04575	WP_037431128.1	periplasmic nitrate reductase subunit alpha	20	21	100	100	100
906	AB395_RS04580	WP_050991512.1	nitrate reductase cytochrome c-type subunit			100	100	100
907	AB395_RS04585	WP_014327940.1	cytochrome c			100	100	100
908	AB395_RS04590	WP_037449630.1	copper resistance protein CopC	100		100	100	100
909	AB395_RS04595	WP_037449629.1	DUF1775 domain-containing protein	100	34	100	100	100
910	AB395_RS04600	WP_014327943.1	hypothetical protein			100
911	AB395_RS04605	WP_037449627.1	DUF454 domain-containing protein			100	100
912	AB395_RS04610	WP_037449625.1	hypothetical protein			100	100
913	AB395_RS04620	None	hypothetical protein
914	AB395_RS04625	WP_037449623.1	O-antigen ligase domain-containing protein	100	100	100	100	100
915	AB395_RS04630	WP_037449621.1	undecaprenyl-phosphate glucose phosphotransferase	100	100	100	100	100
916	AB395_RS04635	WP_014327951.1	glycosyltransferase family 1 protein	100	100	100	100	100
917	AB395_RS04640	WP_014327952.1	polysaccharide export protein	100	100	100	100	100
918	AB395_RS04645	WP_014327953.1	chain-length determining protein	100	100	100	100	100
919	AB395_RS04650	WP_014327954.1	GNAT family N-acetyltransferase	100	100	100	100	100
920	AB395_RS04655	WP_080577194.1	antibiotic acetyltransferase	26	28	100	100	43
921	AB395_RS04660	WP_037434489.1	metallophosphoesterase	100	100	100	100	100
922	AB395_RS04665	WP_014327957.1	DUF2842 domain-containing protein	100		100	100	100
923	AB395_RS04670	WP_060563310.1	heme A synthase	100	100	100	100	100
924	AB395_RS04675	WP_037391008.1	N-acetyl-gamma-glutamyl-phosphate reductase	100	100	100	100	100
925	AB395_RS04680	WP_037391007.1	agmatinase	100	100	100	100	19	16
926	AB395_RS04685	WP_037431092.1	antibiotic biosynthesis monooxygenase	100			100	34
927	AB395_RS04690	WP_014327962.1	30S ribosomal protein S9	100	100	100	100	100
928	AB395_RS04695	WP_012707596.1	50S ribosomal protein L13	100	100	100	100	100
929	AB395_RS04700	WP_037431090.1	PaaI family thioesterase			100	100	100
930	AB395_RS04705	WP_037391002.1	enoyl-CoA hydratase	100	100	100	100	100
931	AB395_RS04710	WP_037449608.1	EamA family transporter	100	100	100	100
932	AB395_RS04715	WP_037431085.1	CoA-binding protein	100	100	100	100	100
933	AB395_RS04720	WP_037431084.1	O-acetylhomoserine aminocarboxypropyltransferase	100	100	100	100	100
934	AB395_RS04725	WP_080578430.1	hypothetical protein				100
935	AB395_RS04730	WP_037431082.1	cupin domain-containing protein	100	100	100	100
936	AB395_RS04735	WP_037449605.1	hypothetical protein				100
937	AB395_RS04740	WP_037431077.1	cytochrome P450	100	100	100	100	100	15
938	AB395_RS04745	WP_037449612.1	EEP domain-containing protein	100	100	100	100
939	AB395_RS04750	WP_037460184.1	phospholipase D family protein	17	16	100	100
940	AB395_RS04755	WP_014327975.1	ATP-dependent Clp endopeptidase proteolytic subunit ClpP	100	100	100	100	100
941	AB395_RS04760	WP_014327976.1	ATP-dependent Clp protease ATP-binding subunit ClpX	100	100	100	100	100
942	AB395_RS04765	None	hypothetical protein
943	AB395_RS04770	WP_037431068.1	endopeptidase La	100	100	100	100	100
944	AB395_RS04775	WP_012707611.1	HU family DNA-binding protein	100	100	100	100	49
945	AB395_RS04780	WP_037449596.1	esterase-like activity of phytase family protein	100	100	100	100
946	AB395_RS04785	WP_037390987.1	MarR family transcriptional regulator			100	100
947	AB395_RS04790	WP_037431059.1	methyl-accepting chemotaxis protein	100	96	89	100	100
948	AB395_RS04795	WP_037431056.1	exonuclease SbcCD subunit D	100		100	100
949	AB395_RS04800	WP_037449592.1	sugar translocase	100		100	100
950	AB395_RS04805	WP_037433401.1	cupin domain-containing protein	100	100	100	100	100
951	AB395_RS04810	WP_050994492.1	hypothetical protein
952	AB395_RS04815	WP_037433398.1	hypothetical protein
953	AB395_RS04820	WP_037433396.1	hypothetical protein
954	AB395_RS04840	WP_014327985.1	NADH-quinone oxidoreductase subunit A	100	100	100	100	100
955	AB395_RS04845	WP_037449587.1	NADH-quinone oxidoreductase subunit B	100	100	100	100	100
956	AB395_RS04850	WP_037433391.1	NADH-quinone oxidoreductase subunit C	100	100	100	100	100
957	AB395_RS04855	WP_037433388.1	NADH-quinone oxidoreductase subunit D	100	100	100	100	100
958	AB395_RS04860	WP_014327988.1	hypothetical protein	100		100	100
959	AB395_RS04865	WP_037433384.1	NADH-quinone oxidoreductase subunit NuoE	100	100	100	100	100
960	AB395_RS04870	WP_037433381.1	NADH-quinone oxidoreductase subunit NuoF	100	100	100	100	100
961	AB395_RS04875	WP_080579140.1	NADH:ubiquinone oxidoreductase	100	100	100	100
962	AB395_RS04880	WP_037449569.1	NADH-quinone oxidoreductase subunit G	100	100	100	100	100
963	AB395_RS04885	WP_014327993.1	NADH-quinone oxidoreductase subunit NuoH	100	100	100	100	100
964	AB395_RS04890	WP_012707628.1	NADH-quinone oxidoreductase subunit NuoI	100	100	100	100	100
965	AB395_RS04895	WP_012707629.1	NADH-quinone oxidoreductase subunit J	100	100	100	100	100
966	AB395_RS04900	WP_003531854.1	NADH-quinone oxidoreductase subunit K 1	100	100	100	100	100
967	AB395_RS04905	WP_037449567.1	NADH-quinone oxidoreductase subunit L	100	100	100	100	100
968	AB395_RS04910	WP_014327996.1	NADH-quinone oxidoreductase subunit M	100	100	100	100	100
969	AB395_RS04915	WP_014327997.1	NADH-quinone oxidoreductase subunit NuoN	100	100	100	100	100
970	AB395_RS04920	WP_037399464.1	biotin--[acetyl-CoA-carboxylase] ligase	100	100	100	100	100
971	AB395_RS04925	WP_014327999.1	MBL fold metallo-hydrolase	100	100	100	100	100
972	AB395_RS04930	WP_014328000.1	methylmalonyl-CoA epimerase	100	100	100	100	100
973	AB395_RS04935	WP_014328001.1	DUF1467 domain-containing protein	100	100	100	100	100
974	AB395_RS04940	None	proline--tRNA ligase
975	AB395_RS04945	WP_014328003.1	lipoprotein-releasing ABC transporter permease subunit	100	100	100	100	100
976	AB395_RS04950	WP_014328004.1	ABC transporter ATP-binding protein	100	100	100	100	100	34
977	AB395_RS04955	WP_014328005.1	hypothetical protein	100	100		100
978	AB395_RS04960	WP_014328006.1	hypothetical protein				100
979	AB395_RS04965	WP_014328007.1	DNA polymerase III subunit alpha	100	100	100	100	100	36
980	AB395_RS04970	WP_014328008.1	hypothetical protein	100	100	100	100	100
981	AB395_RS04975	WP_037449560.1	DNA polymerase IV	100	100	100	100	100	100
982	AB395_RS04980	WP_080579551.1	GNAT family N-acetyltransferase	100	100		100
983	AB395_RS04985	WP_037449555.1	hypothetical protein	100	100		100
984	AB395_RS04990	WP_037449552.1	DUF3572 domain-containing protein	100	100	100	100	100
985	AB395_RS04995	WP_003537642.1	response regulator	100	100	100	100	100
986	AB395_RS05000	WP_037399469.1	PleD family two-component system response regulator	100	100	100	100	100	15
987	AB395_RS05005	WP_012707650.1	50S ribosomal protein L33	100	100	100	100	100
988	AB395_RS05010	WP_037399472.1	MFS transporter	100	100	100	100
989	AB395_RS05015	WP_037449550.1	NUDIX domain-containing protein			100	100	100
990	AB395_RS05020	WP_037449547.1	DUF983 domain-containing protein	100	100	100	100	100
991	AB395_RS05025	WP_037449544.1	ribonuclease R	100	100	100	100	100
992	AB395_RS05030	WP_109023371.1	type I DNA topoisomerase	100	100	100	100	100
993	AB395_RS05035	WP_037449531.1	DNA-protecting protein DprA	100	100	100	100	100
994	AB395_RS05040	WP_050991510.1	glycerol-3-phosphate 1-O-acyltransferase PlsY	100	100	100	100	100
995	AB395_RS05045	WP_037433351.1	dihydroorotase	100	100	100	100	100
996	AB395_RS05050	WP_037433350.1	aspartate carbamoyltransferase catalytic subunit	100	100	100	100	100	8
997	AB395_RS05055	WP_037433349.1	acyl-CoA dehydrogenase	100	100	100	100	100
998	AB395_RS05060	WP_037449528.1	AEC family transporter	20	20	100	100	100
999	AB395_RS05065	WP_014328026.1	hypothetical protein	100	100	100	100
1000	AB395_RS05070	None	hypothetical protein
1001	AB395_RS05075	None	diadenosine tetraphosphate hydrolase
1002	AB395_RS05080	WP_014328027.1	Holliday junction resolvase RuvX	100	100	100		100
1003	AB395_RS05085	WP_014328028.1	metal-dependent hydrolase	100	100	100	100
1004	AB395_RS05090	WP_037401536.1	Asp-tRNA(Asn)/Glu-tRNA(Gln) amidotransferase subunit GatC	100	100	100	100	100
1005	AB395_RS05095	WP_037468298.1	Asp-tRNA(Asn)/Glu-tRNA(Gln) amidotransferase subunit GatA	100	100	100	100	100
1006	AB395_RS05100	WP_014328030.1	N-acetyltransferase	100	100		100
1007	AB395_RS05105	WP_014328031.1	hypothetical protein	100	100	100	100
1008	AB395_RS05110	WP_014328032.1	Asp-tRNA(Asn)/Glu-tRNA(Gln) amidotransferase GatCAB subunit B	100	100	100	100	100
1009	AB395_RS05115	WP_014328033.1	N-acetyltransferase	100	100	100	100
1010	AB395_RS05120	WP_014328034.1	peroxiredoxin	100	100		100	53
1011	AB395_RS05125	WP_037401526.1	N-acetyltransferase	100	100		100	100
1012	AB395_RS05130	WP_014328036.1	NADH:ubiquinone oxidoreductase subunit NDUFA12	100	100	100	100	100
1013	AB395_RS05135	WP_014328037.1	DUF2155 domain-containing protein	100	100	100	100	100
1014	AB395_RS05140	WP_014328038.1	leucyl/phenylalanyl-tRNA--protein transferase	100	100	100	100	100
1015	AB395_RS05145	WP_014328039.1	acetyl-CoA carboxylase biotin carboxylase subunit	100	100	100	100	100
1016	AB395_RS05150	WP_037449511.1	acetyl-CoA carboxylase biotin carboxyl carrier protein	100	100	100	100	100
1017	AB395_RS05155	WP_014328041.1	type II 3-dehydroquinate dehydratase	100	100	100	100	100
1018	AB395_RS05160	WP_014328042.1	DsbA family protein	100	100	100	100	100
1019	AB395_RS05165	WP_014328043.1	1-aminocyclopropane-1-carboxylate deaminase	100	100	100	100	100	9
1020	AB395_RS05170	WP_080579550.1	ribonuclease E/G	100	100	100	100	100
1021	AB395_RS05175	None	hypothetical protein
1022	AB395_RS05180	WP_014328045.1	N-acetylmuramoyl-L-alanine amidase	100	100	100	100	100
1023	AB395_RS05185	WP_014328046.1	penicillin-binding protein 1A	100	100	100	100	100
1024	AB395_RS05190	WP_097586870.1	peptide chain release factor 2	100	100	100	100	100
1025	AB395_RS05195	WP_014328049.1	hypothetical protein	100	100	100	100
1026	AB395_RS05200	WP_014328050.1	NAD kinase	100	100	100	100	100	27
1027	AB395_RS05210	WP_014328051.1	LysR family transcriptional regulator	80	100	100	100	80
1028	AB395_RS05215	WP_014328052.1	azoreductase	100	100	100	100	100
1029	AB395_RS05220	WP_037401497.1	hypothetical protein			100	100
1030	AB395_RS05225	WP_014328054.1	RNA methyltransferase	100	100	100	100	100
1031	AB395_RS05240	WP_012707739.1	elongation factor Tu	100	100	100	100	100
1032	AB395_RS05245	WP_037402242.1	NAD(P)-dependent oxidoreductase	100	100	100	100	46
1033	AB395_RS05255	WP_012707741.1	preprotein translocase subunit SecE	100	100	100	100	100
1034	AB395_RS05260	WP_014328056.1	transcription termination/antitermination protein NusG	100	100	100	100	100
1035	AB395_RS05265	WP_012707743.1	50S ribosomal protein L11	100	100	100	100	100
1036	AB395_RS05270	None	50S ribosomal protein L1
1037	AB395_RS05275	WP_037402238.1	50S ribosomal protein L10	100	100	100	100	100
1038	AB395_RS05280	WP_014328058.1	50S ribosomal protein L7/L12	100	100	100	100	100
1039	AB395_RS05285	WP_037449501.1	DNA-directed RNA polymerase subunit beta	100	100	100	100	100
1040	AB395_RS05290	WP_014328060.1	["DNA-directed RNA polymerase subunit beta'"]	100	100	100	100	100
1041	AB395_RS05295	WP_014328061.1	transcriptional regulator	100	100	100	100
1042	AB395_RS05300	WP_003507760.1	30S ribosomal protein S12	100	100	100	100	100
1043	AB395_RS05305	WP_014328062.1	30S ribosomal protein S7	100	100	100	100	100
1044	AB395_RS05310	WP_014328063.1	elongation factor G	100	100	100	100	100
1045	AB395_RS05315	WP_012707739.1	elongation factor Tu	100	100	100	100	100
1046	AB395_RS05320	WP_003507767.1	30S ribosomal protein S10	100	100	100	100	100
1047	AB395_RS05325	WP_014328064.1	50S ribosomal protein L3	100	100	100	100	100
1048	AB395_RS05330	WP_014328065.1	50S ribosomal protein L4	100	100	100	100	100
1049	AB395_RS05335	WP_012707756.1	50S ribosomal protein L23	100	100	100	100	100
1050	AB395_RS05340	WP_014328066.1	50S ribosomal protein L2	100	100	100	100	100
1051	AB395_RS05345	WP_002964358.1	30S ribosomal protein S19	100	100	100	100	100
1052	AB395_RS05350	WP_012707758.1	50S ribosomal protein L22	100	100	100	100	100
1053	AB395_RS05355	WP_014328067.1	30S ribosomal protein S3	100	100	100	100	100
1054	AB395_RS05360	WP_003536531.1	50S ribosomal protein L16	100	100	100	100	100
1055	AB395_RS05365	WP_011975176.1	50S ribosomal protein L29	100	100	100	100	100
1056	AB395_RS05370	WP_014328068.1	30S ribosomal protein S17	100	100	100	100	100
1057	AB395_RS05375	WP_012707761.1	50S ribosomal protein L14	100	100	100	100	100
1058	AB395_RS05380	WP_012707762.1	50S ribosomal protein L24	100	100	100	100	100
1059	AB395_RS05385	WP_014328069.1	50S ribosomal protein L5	100	100	100	100	100
1060	AB395_RS05390	WP_014328070.1	30S ribosomal protein S14	100	100	100	100	100
1061	AB395_RS05395	WP_012707765.1	30S ribosomal protein S8	100	100	100	100	100
1062	AB395_RS05400	WP_012707766.1	50S ribosomal protein L6	100	100	100	100	100
1063	AB395_RS05405	WP_014328071.1	50S ribosomal protein L18	100	100	100	100	100
1064	AB395_RS05410	WP_014328072.1	30S ribosomal protein S5	100	100	100	100	100
1065	AB395_RS05415	WP_003536508.1	50S ribosomal protein L30	100	100	100		100
1066	AB395_RS05420	WP_014328073.1	50S ribosomal protein L15	100	100	100	100	100
1067	AB395_RS05425	WP_014328074.1	preprotein translocase subunit SecY	100	100	100	100	100
1068	AB395_RS05430	WP_014328075.1	adenylate kinase	100	100	100	100	100
1069	AB395_RS05435	WP_014328076.1	30S ribosomal protein S13	100	100	100	100	100
1070	AB395_RS05440	WP_003536496.1	30S ribosomal protein S11	100	100	100	100	100
1071	AB395_RS05445	WP_012707773.1	DNA-directed RNA polymerase subunit alpha	100	100	100	100	100
1072	AB395_RS05450	WP_014328078.1	50S ribosomal protein L17	100	100	100	100	100
1073	AB395_RS05455	WP_037449481.1	protein-methionine-sulfoxide reductase heme-binding subunit MsrQ	100	100	100	100
1074	AB395_RS05460	WP_037449477.1	protein-methionine-sulfoxide reductase catalytic subunit MsrP	100	100	100	100	100
1075	AB395_RS05465	WP_014328081.1	DegQ family serine endoprotease	100	100	100	100	100	17
1076	AB395_RS05470	WP_037449474.1	replication-associated recombination protein A	100	100	100	100	100
1077	AB395_RS05475	WP_014328083.1	quaternary ammonium compound-resistance protein SugE	100	100	100	100	100
1078	AB395_RS05480	WP_037401742.1	ATPase	100	100	100	100	100
1079	AB395_RS05485	WP_037401739.1	haloacid dehalogenase	100	100	100	100	100
1080	AB395_RS05490	WP_037449470.1	RluA family pseudouridine synthase	100	100	100	100	100
1081	AB395_RS05495	WP_037401734.1	DUF1883 domain-containing protein	100	100		100
1082	AB395_RS05500	WP_037449467.1	S-formylglutathione hydrolase	100	100	100	100	100
1083	AB395_RS05505	WP_037449464.1	DUF1345 domain-containing protein	100	100	100	100	100
1084	AB395_RS05510	WP_037449462.1	YaiI/YqxD family protein	100	100	100	100	100
1085	AB395_RS05515	WP_109023310.1	S-(hydroxymethyl)glutathione dehydrogenase/class III alcohol dehydrogenase	100	100	100	100	99
1086	AB395_RS05520	WP_037449457.1	transcriptional regulator		100	100	100
1087	AB395_RS05525	WP_080579549.1	hypothetical protein				100
1088	AB395_RS05530	WP_037401773.1	EamA/RhaT family transporter	100	100	100	100	100
1089	AB395_RS05535	WP_014328093.1	lipoyl(octanoyl) transferase LipB	100	100	100	100	100
1090	AB395_RS05545	WP_014328094.1	PrkA family serine protein kinase	100	100	100	100	100
1091	AB395_RS05550	WP_014328095.1	YeaH/YhbH family protein	100	100	100	100	100
1092	AB395_RS05555	WP_014328096.1	SpoVR family protein	100	100	100	100	100
1093	AB395_RS05560	WP_014328097.1	hypothetical protein			100	100
1094	AB395_RS05565	WP_014328098.1	hypothetical protein	58	62	100	34
1095	AB395_RS05570	WP_014328099.1	peptide deformylase	100	100	100	100	100
1096	AB395_RS05575	WP_014328100.1	magnesium transporter	100	100	100	100	100
1097	AB395_RS05580	WP_012707798.1	MerR family DNA-binding transcriptional regulator	100	100	100	100
1098	AB395_RS05585	WP_014328102.1	isoprenylcysteine carboxylmethyltransferase family protein			100	100
1099	AB395_RS05590	WP_048655344.1	DUF1624 domain-containing protein	100	100	100	100
1100	AB395_RS05595	WP_014328104.1	DUF599 domain-containing protein	100	100	100	100	100
1101	AB395_RS05600	None	alpha/beta hydrolase
1102	AB395_RS05605	None	L-serine ammonia-lyase
1103	AB395_RS05610	WP_037430064.1	DUF1489 domain-containing protein	100	100	100	100	100
1104	AB395_RS05615	WP_014328108.1	hypothetical protein	100	100	100
1105	AB395_RS05620	WP_080577811.1	D-alanyl-D-alanine carboxypeptidase	100	100	100	100	100
1106	AB395_RS05625	WP_037449450.1	hypothetical protein	100	100	100	100
1107	AB395_RS05630	WP_037449447.1	transglutaminase	100	100	100	100	100
1108	AB395_RS05635	WP_037449444.1	PilZ domain-containing protein	100	100	100	100	100
1109	AB395_RS05640	WP_080579546.1	PAS domain-containing protein	100	100	100	100	100
1110	AB395_RS05645	None	hypothetical protein
1111	AB395_RS05650	WP_037430053.1	rhomboid family intramembrane serine protease	100	100	100	100	100
1112	AB395_RS05655	WP_037449437.1	adenylate/guanylate cyclase domain-containing protein	100	100	54	52	94
1113	AB395_RS05660	WP_014328116.1	CBS domain-containing protein	100	100	100	100	100	12
1114	AB395_RS05665	WP_014328117.1	patatin-like phospholipase family protein	100	100	100	100	100
1115	AB395_RS05670	WP_037449434.1	phosphoribosyl-AMP cyclohydrolase	100	100	100	100	100
1116	AB395_RS05675	WP_014328119.1	GTP cyclohydrolase I FolE	100	100	100	100	100
1117	AB395_RS05680	WP_014328120.1	iron-sulfur cluster assembly scaffold protein	100	100	100	100	100
1118	AB395_RS05685	WP_037449431.1	membrane protein insertion efficiency factor YidD	100		100		100
1119	AB395_RS05690	WP_080577746.1	DUF2267 domain-containing protein	100		100	100
1120	AB395_RS05695	WP_080579548.1	DUF1697 domain-containing protein	100	100	100	100	42
1121	AB395_RS05700	WP_037400427.1	threonine--tRNA ligase	100	100	100	100	100
1122	AB395_RS05705	WP_037449425.1	bifunctional diguanylate cyclase/phosphodiesterase	100	100	100	100	58
1123	AB395_RS05710	WP_037400430.1	hypothetical protein	100	100	100	100	100
1124	AB395_RS05715	WP_037449423.1	nitroreductase	100	100	100	100	100
1125	AB395_RS05720	WP_014328128.1	flavin reductase family protein	100	100	100	100	100
1126	AB395_RS05725	WP_037400433.1	aldolase			100	100
1127	AB395_RS05730	WP_014328130.1	DUF2336 domain-containing protein	100	100	100	100	100
1128	AB395_RS05735	WP_037449420.1	hypothetical protein	100	100	100	100
1129	AB395_RS05740	WP_037400458.1	N-acetyltransferase	100	100	100	100	100
1130	AB395_RS05745	WP_037400485.1	DNA topoisomerase IV subunit B	100	100	100	100	100
1131	AB395_RS05750	WP_080577748.1	phospholipase	100	100	100	100
1132	AB395_RS05755	WP_080579545.1	FAD-binding oxidoreductase	100		100	100
1133	AB395_RS05760	WP_014328136.1	polyisoprenoid-binding protein			100	100
1134	AB395_RS05765	WP_037430011.1	cytochrome b		100	100	100	100
1135	AB395_RS05770	WP_037449413.1	triose-phosphate isomerase	100	100	100	100	100
1136	AB395_RS05775	None	preprotein translocase subunit SecG
1137	AB395_RS05780	WP_037449410.1	CTP synthase	100	100	100	100	100
1138	AB395_RS05785	WP_037449407.1	VOC family protein	100	100	100	100
1139	AB395_RS05790	WP_014328142.1	3-deoxy-8-phosphooctulonate synthase	100	100	100	100	100
1140	AB395_RS05795	WP_014328143.1	phosphopyruvate hydratase	100	100	100	100	100
1141	AB395_RS05800	WP_037449403.1	septum formation initiator family protein	100	100	100	100	100
1142	AB395_RS05805	WP_014328145.1	pyruvate dehydrogenase (acetyl-transferring) E1 component subunit alpha	100	100	100	100	100	36
1143	AB395_RS05810	WP_014328146.1	pyruvate dehydrogenase complex E1 component subunit beta	100	100	100	100	100	44
1144	AB395_RS05815	WP_014328147.1	pyruvate dehydrogenase complex dihydrolipoamide acetyltransferase	100	100	100	100	100	14
1145	AB395_RS05820	WP_014328148.1	arylesterase	100	100	100	100
1146	AB395_RS05825	WP_037449393.1	N-acetyltransferase	100	100	100	100
1147	AB395_RS05830	WP_014328150.1	dihydrolipoyl dehydrogenase	100	100	100	100	100
1148	AB395_RS05835	WP_014328151.1	GlsB/YeaQ/YmgE family stress response membrane protein	100	100	100	100
1149	AB395_RS05840	WP_014328152.1	lipoyl synthase	100	100	100	100	100
1150	AB395_RS05845	WP_048655345.1	ATPase AAA	100	100	100	100	100
1151	AB395_RS05850	WP_086020563.1	NAD-dependent formate dehydrogenase	20	89	100	72	75
1152	AB395_RS05855	WP_037393488.1	type II toxin-antitoxin system RatA family toxin	100	100	100	100	100
1153	AB395_RS05860	WP_037429986.1	CinA family protein	100	100	100	100	100
1154	AB395_RS05865	WP_080578482.1	bifunctional 2-C-methyl-D-erythritol 4-phosphate cytidylyltransferase/2-C-methyl-D-erythritol 2,4-cyclodiphosphate synthase	100	100	100	100	100
1155	AB395_RS05870	WP_080579544.1	tRNA dihydrouridine synthase DusB	100	100	100	100	100
1156	AB395_RS05875	WP_037393483.1	ATPase	100	100	100	100	100
1157	AB395_RS05880	WP_012707855.1	nitrogen regulation protein NR(I)	100	100	100	100	100	22
1158	AB395_RS05885	WP_037449374.1	PAS domain-containing sensor histidine kinase	100	100	100	100	100
1159	AB395_RS05890	WP_014328161.1	sigma-54-dependent Fis family transcriptional regulator	100	100	100	100	100	16
1160	AB395_RS05895	WP_037429978.1	D-amino-acid transaminase	100	100	100	100	100
1161	AB395_RS05900	WP_003535434.1	RNA-binding protein Hfq	100	100	100	100	100
1162	AB395_RS05905	WP_086021224.1	GTPase HflX	100	100	100	100	100
1163	AB395_RS05910	WP_037449369.1	nucleoside triphosphate pyrophosphohydrolase	100	100	100	100	100
1164	AB395_RS05915	WP_037449366.1	nucleoside deaminase	100	100	100	100
1165	AB395_RS05920	WP_037461063.1	uroporphyrinogen-III C-methyltransferase	100	100	100	100	100
1166	AB395_RS05925	WP_014328167.1	DUF2849 domain-containing protein	100	100	100	100
1167	AB395_RS05930	WP_037449349.1	nitrite/sulfite reductase	100	100	100	100	100
1168	AB395_RS05935	WP_037449346.1	DUF934 domain-containing protein	100	100	100	100	100
1169	AB395_RS05940	WP_037449342.1	ferredoxin--NADP reductase	100	100	100	100	100
1170	AB395_RS05945	WP_014328171.1	GntR family transcriptional regulator	100	100	56	100	100
1171	AB395_RS05950	WP_014328172.1	dihydrodipicolinate synthase family protein	100	100	100	100	100
1172	AB395_RS05955	WP_014328173.1	amino acid ABC transporter ATP-binding protein	100	100	100	100	100	28
1173	AB395_RS05960	WP_014328174.1	amino acid ABC transporter permease	100	100	100	100	100
1174	AB395_RS05965	WP_014328175.1	amino acid ABC transporter permease	100	100	100	100	100
1175	AB395_RS05970	WP_014328176.1	amino acid ABC transporter substrate-binding protein	100	100	100	100	100
1176	AB395_RS05975	WP_037393472.1	cystathionine beta-lyase	100	100	100	100	100
1177	AB395_RS05980	WP_014328178.1	salicylate hydroxylase	100	100	100	100	100
1178	AB395_RS05985	WP_037393469.1	zinc-finger domain-containing protein	100	100	100	100	100
1179	AB395_RS05990	WP_014328180.1	alpha/beta hydrolase	100	100	100	100	100
1180	AB395_RS05995	WP_037393467.1	serine O-acetyltransferase	100	100	100	100	100
1181	AB395_RS06000	WP_014328182.1	DUF3126 domain-containing protein	100	100	100		100
1182	AB395_RS06005	WP_014328183.1	hypothetical protein	100	100	100	100	100
1183	AB395_RS06010	WP_014328184.1	ATP-dependent Clp protease adapter ClpS	100	100	100	100	100
1184	AB395_RS06015	WP_014328185.1	ATP-dependent Clp protease ATP-binding subunit ClpA	100	100	100	100	100
1185	AB395_RS06020	WP_014328186.1	branched-chain amino acid ABC transporter permease			100	100	100
1186	AB395_RS06025	WP_080577367.1	branched-chain amino acid transport			100	100	100
1187	AB395_RS06030	WP_014328188.1	HIT family protein	100	100	100	100	100
1188	AB395_RS06035	WP_014328189.1	GNAT family N-acetyltransferase	100	100	100	100	100
1189	AB395_RS06040	WP_014328190.1	glycerophosphoryl diester phosphodiesterase	100	100	100	100	100
1190	AB395_RS06045	WP_014328191.1	RidA family protein	100	100	100	100	96
1191	AB395_RS06050	WP_014328192.1	DUF1849 domain-containing protein	100	100	100	100	100
1192	AB395_RS06055	WP_014328193.1	30S ribosomal protein S2	100	100	100	100	100
1193	AB395_RS06060	WP_014328194.1	elongation factor Ts	100	100	100	100	100
1194	AB395_RS06065	WP_014328195.1	UMP kinase	100	100	100	100	100
1195	AB395_RS06070	WP_014328196.1	ribosome recycling factor	100	100	100	100	100
1196	AB395_RS06075	WP_014328197.1	isoprenyl transferase	100	100	100	100	100
1197	AB395_RS06080	WP_014328198.1	CDP-archaeol synthase	100	100	100	100	100
1198	AB395_RS06085	WP_014328199.1	RIP metalloprotease RseP	100	100	100	100	100
1199	AB395_RS06090	WP_014328200.1	outer membrane protein assembly factor BamA	100	100	100	100	100
1200	AB395_RS06095	WP_037393447.1	UDP-3-O-(3-hydroxymyristoyl)glucosamine N-acyltransferase	100	100	100	100	100
1201	AB395_RS06100	WP_012707899.1	beta-hydroxyacyl-ACP dehydratase	100	100	100	100	100
1202	AB395_RS06105	WP_014328202.1	acyl-[acyl-carrier-protein]--UDP-N- acetylglucosamine O-acyltransferase	100	100	100	100	100
1203	AB395_RS06110	WP_014328203.1	DUF1009 domain-containing protein	100	100	100	100	100
1204	AB395_RS06115	WP_014328204.1	lipid-A-disaccharide synthase	100	100	100	100	100
1205	AB395_RS06120	WP_014328205.1	citrate (Si)-synthase	100	100	100	100	100
1206	AB395_RS06125	WP_037435260.1	DUF4131 domain-containing protein	100	100	100	100	100
1207	AB395_RS06130	WP_014328207.1	tonB-system energizer ExbB	33	33	100	100	100
1208	AB395_RS06135	WP_014328208.1	TonB system transport protein ExbD	46	47	100	100	100
1209	AB395_RS06140	WP_014328209.1	protein-L-isoaspartate O-methyltransferase	100	100	100	100	100
1210	AB395_RS06145	WP_014328210.1	transporter	22	24	100	100	100
1211	AB395_RS06150	None	hypothetical protein
1212	AB395_RS06155	WP_014328211.1	DUF2497 domain-containing protein	100	100	100	100
1213	AB395_RS06160	WP_014328212.1	valine--tRNA ligase	100	100	100	100	100
1214	AB395_RS06165	WP_086018603.1	hypothetical protein				100
1215	AB395_RS06170	WP_014328213.1	transporter	100	100	100	100
1216	AB395_RS06175	WP_014328214.1	sel1 repeat family protein	100	100	100	100	100
1217	AB395_RS06180	WP_037393455.1	exodeoxyribonuclease III	100	100	100	100	100
1218	AB395_RS06185	WP_014328216.1	phosphatidylserine/phosphatidylglycerophosphate/ cardiolipin synthase family protein	100	100	100	100
1219	AB395_RS06190	WP_086018604.1	iron-sulfur cluster insertion protein ErpA	100	100	100	100	100	37
1220	AB395_RS06195	WP_037393430.1	deoxyguanosinetriphosphate triphosphohydrolase	100	100	100	100	100
1221	AB395_RS06200	WP_014328219.1	arginine--tRNA ligase	100	100	100	100	100
1222	AB395_RS06205	WP_037435262.1	SPOR domain-containing protein	100	100	100	100	100
1223	AB395_RS06210	WP_037393421.1	beta-N-acetylhexosaminidase	100	100	100	100	100
1224	AB395_RS06215	WP_086018602.1	segregation/condensation protein A	100	100	100	100	100
1225	AB395_RS06220	WP_014328223.1	SMC-Scp complex subunit ScpB	100	100	100	100	100
1226	AB395_RS06225	WP_014328224.1	ABC transporter ATP-binding protein	37	72	100	100	72	25
1227	AB395_RS06230	WP_014328225.1	twin-arginine translocase TatA/TatE family subunit	100	100	100	100	100
1228	AB395_RS06235	WP_014328226.1	twin-arginine translocase subunit TatB	100	100	100	100	100
1229	AB395_RS06240	WP_014328227.1	twin-arginine translocase subunit TatC	100	100	100	100	100
1230	AB395_RS06245	WP_037393416.1	serine--tRNA ligase	100	100	100	100	100
1231	AB395_RS06250	WP_037393414.1	["5'/3'-nucleotidase SurE"]	100	100	100	100	100
1232	AB395_RS06255	WP_037393412.1	protein-L-isoaspartate(D-aspartate) O-methyltransferase	100	100	100	100	93
1233	AB395_RS06260	WP_014328231.1	hypothetical protein			100	100
1234	AB395_RS06265	WP_037393411.1	LysM peptidoglycan-binding domain-containing protein	100	100	100	100	100
1235	AB395_RS06270	WP_037393410.1	DUF815 domain-containing protein	100	100	100	100	100
1236	AB395_RS06275	WP_037435264.1	preprotein translocase subunit YajC	100	100	100	100	100
1237	AB395_RS06280	WP_037393390.1	protein translocase subunit SecDF	100	100	100	100	89
1238	AB395_RS06285	WP_080577354.1	hypothetical protein	100	100	100	100	100
1239	AB395_RS06290	WP_037393387.1	phytoene/squalene synthase family protein	100	100	100	100	100
1240	AB395_RS06295	WP_014328238.1	hypothetical protein	100	100	100	100
1241	AB395_RS06300	WP_037393385.1	LysR family transcriptional regulator	100	100	100	100	49
1242	AB395_RS06305	WP_080577353.1	EamA/RhaT family transporter	100	100	100	100
1243	AB395_RS06310	WP_014328241.1	FADH(2)-oxidizing methylenetetrahydrofolate--tRNA-(uracil(54)-C(5))- methyltransferase TrmFO	100	100	100	100	100
1244	AB395_RS06315	WP_014328242.1	DUF1127 domain-containing protein	100		100
1245	AB395_RS06320	WP_080577351.1	DUF1127 domain-containing protein	100	100	100	100
1246	AB395_RS06325	None	hypothetical protein
1247	AB395_RS06330	WP_050984011.1	alpha/beta hydrolase				100	100
1248	AB395_RS06335	WP_037449279.1	AcrB/AcrD/AcrF family protein	100	100	39	100	80
1249	AB395_RS06340	WP_037449276.1	efflux RND transporter periplasmic adaptor subunit	100	100	18	100	80
1250	AB395_RS06345	WP_037429893.1	DNA-binding response regulator	100	100	44	100	39	27
1251	AB395_RS06350	WP_037393379.1	sensor histidine kinase	100	100	18	100	99
1252	AB395_RS06355	WP_014328249.1	DUF3313 domain-containing protein	100	100		100
1253	AB395_RS06360	WP_014328250.1	hypothetical protein				100
1254	AB395_RS06365	WP_014328251.1	BA14K family protein	62	56	71	49
1255	AB395_RS06370	WP_086021225.1	RND transporter	100	100		100	100
1256	AB395_RS06375	None	hypothetical protein
1257	AB395_RS06380	WP_014328253.1	sugar phosphate isomerase/epimerase				100
1258	AB395_RS06385	WP_080578742.1	gfo/Idh/MocA family oxidoreductase	11	11	24	100
1259	AB395_RS06390	WP_037429887.1	XRE family transcriptional regulator	100		100	100
1260	AB395_RS06395	WP_037449305.1	hypothetical protein				100
1261	AB395_RS06400	WP_014328257.1	thiamine pyrophosphate-binding protein	22	22	20	100	28
1262	AB395_RS06405	WP_014328258.1	histidinol dehydrogenase	40	100	36	100	51
1263	AB395_RS06410	WP_037429885.1	carbohydrate ABC transporter substrate-binding protein	65	66	46	100	80
1264	AB395_RS06415	WP_014328260.1	sugar ABC transporter permease	89	89	64	100	100
1265	AB395_RS06420	WP_014328261.1	carbohydrate ABC transporter permease	95	93	64	100	100
1266	AB395_RS06425	WP_014328262.1	ABC transporter ATP-binding protein	66	63	58	100	100	26
1267	AB395_RS06430	WP_037393367.1	GMC family oxidoreductase	70	69	58	100	100
1268	AB395_RS06435	WP_014328264.1	alanine-phosphoribitol ligase	47	46	94	100	86
1269	AB395_RS06445	WP_014328265.1	trigger factor	100	100	100	100	100
1270	AB395_RS06450	WP_014328266.1	dienelactone hydrolase	100	100	37	100
1271	AB395_RS06455	WP_037393365.1	Si-specific NAD(P)(+) transhydrogenase	100	100	100	100	100
1272	AB395_RS06460	WP_080577347.1	magnesium and cobalt transport protein CorA	100	100	12	100	100
1273	AB395_RS06465	WP_014328269.1	JAB domain-containing protein	100	100	100	100	100
1274	AB395_RS06470	WP_014328270.1	type I methionyl aminopeptidase	100	100	100	100	100
1275	AB395_RS06475	WP_014328271.1	DNA/RNA nuclease SfsA			100	100
1276	AB395_RS06480	WP_037449271.1	class I poly(R)-hydroxyalkanoic acid synthase	100	100	100	100	100
1277	AB395_RS06485	WP_037449268.1	SHOCT domain-containing protein	100	100	100
1278	AB395_RS06490	WP_014328274.1	LL-diaminopimelate aminotransferase	100	100	100	100	100	7
1279	AB395_RS06495	WP_037429869.1	homoserine dehydrogenase	100	100	100	100	100
1280	AB395_RS06500	WP_014328276.1	single-stranded-DNA-specific exonuclease RecJ	100	100	100	100	100
1281	AB395_RS06505	WP_080577345.1	hypothetical protein				100
1282	AB395_RS06515	WP_037449262.1	integrase
1283	AB395_RS06520	WP_037449259.1	hypothetical protein
1284	AB395_RS06525	WP_050991507.1	DNA-binding protein
1285	AB395_RS06530	WP_037449255.1	hypothetical protein					100
1286	AB395_RS06535	WP_037449252.1	hypothetical protein
1287	AB395_RS06540	WP_080579542.1	virulence-associated E family protein					100
1288	AB395_RS06545	WP_050991506.1	hypothetical protein
1289	AB395_RS06550	WP_037449250.1	hypothetical protein
1290	AB395_RS06555	WP_037449247.1	hypothetical protein
1291	AB395_RS06560	WP_050991505.1	hypothetical protein
1292	AB395_RS06565	WP_037449244.1	hypothetical protein
1293	AB395_RS06570	WP_037449241.1	hypothetical protein
1294	AB395_RS06575	WP_037449238.1	hypothetical protein
1295	AB395_RS06580	WP_037449235.1	hypothetical protein
1296	AB395_RS06585	WP_037449232.1	hypothetical protein
1297	AB395_RS06590	WP_050991504.1	hypothetical protein					100
1298	AB395_RS06595	WP_050991503.1	hypothetical protein
1299	AB395_RS06600	WP_037449229.1	hypothetical protein
1300	AB395_RS06605	WP_037449225.1	hypothetical protein
1301	AB395_RS06610	WP_037449222.1	hypothetical protein
1302	AB395_RS06615	WP_080579541.1	hypothetical protein
1303	AB395_RS06625	WP_109023311.1	hypothetical protein			27	100
1304	AB395_RS06630	WP_014328278.1	hypothetical protein			67	100
1305	AB395_RS06635	WP_014328279.1	hypothetical protein
1306	AB395_RS06650	WP_080579539.1	DUF882 domain-containing protein	100	100	100	100
1307	AB395_RS06655	WP_014328281.1	lactoylglutathione lyase	100	100	100	100	100
1308	AB395_RS06660	WP_037449201.1	cold-shock protein	100	100	100	100	100	41
1309	AB395_RS06665	WP_014328283.1	DUF192 domain-containing protein	100	100	100	100	100
1310	AB395_RS06675	WP_037393354.1	NADH-ubiquinone oxidoreductase	100	100	100	100	100
1311	AB395_RS06685	WP_014328285.1	hypothetical protein	100	100		100
1312	AB395_RS06690	WP_037431720.1	hypothetical protein
1313	AB395_RS06695	WP_014328286.1	ABC transporter ATP-binding protein	100	100	30	26	41	18
1314	AB395_RS06700	WP_014328287.1	RNA polymerase sigma70	87		100
1315	AB395_RS06705	WP_050991502.1	hypothetical protein			100
1316	AB395_RS06710	WP_014328289.1	TonB-dependent receptor			34		25
1317	AB395_RS06715	WP_014328290.1	DUF2218 domain-containing protein	100	100
1318	AB395_RS06720	WP_037449194.1	IucA/IucC family siderophore biosynthesis protein			100			4
1319	AB395_RS06725	WP_037449191.1	rhizobactin siderophore biosynthesis protein RhsF			100	9		8
1320	AB395_RS06730	WP_037431699.1	acyl-CoA synthetase	26	30	43	7	11
1321	AB395_RS06735	WP_037431698.1	phosphopantetheine-binding protein
1322	AB395_RS06740	WP_037431697.1	sugar phosphate isomerase/epimerase
1323	AB395_RS06745	WP_014328295.1	iron ABC transporter substrate-binding protein
1324	AB395_RS06750	WP_037431696.1	iron ABC transporter permease	70	19	14	14	27
1325	AB395_RS06755	WP_037431693.1	iron ABC transporter permease		60
1326	AB395_RS06760	WP_037449186.1	iron ABC transporter ATP-binding protein	100	100	46	33	63	13
1327	AB395_RS06765	WP_037431690.1	protein-L-isoaspartate(D-aspartate) O-methyltransferase	100	100	100	100	100
1328	AB395_RS06770	WP_080579540.1	alpha/beta hydrolase	100		100	100	100
1329	AB395_RS06775	WP_037449179.1	cupin domain-containing protein	100			100	100
1330	AB395_RS06780	WP_037431685.1	hypothetical protein	100			100
1331	AB395_RS06785	WP_037431682.1	hypothetical protein			100	100
1332	AB395_RS06790	WP_037449176.1	porin family protein	100	100	100	100	100
1333	AB395_RS06795	WP_040958233.1	GlxA family transcriptional regulator	60	60	100	100	97
1334	AB395_RS06800	WP_080579538.1	hypothetical protein			100	100
1335	AB395_RS06805	WP_109023312.1	hypothetical protein	100	100	100	100	100
1336	AB395_RS06810	WP_037401884.1	hypothetical protein				100
1337	AB395_RS06815	WP_037449161.1	isocitrate lyase	100	100	100	100	100
1338	AB395_RS06820	WP_037449158.1	XRE family transcriptional regulator	42	42	32	100	100
1339	AB395_RS06825	WP_014328310.1	glycine zipper 2TM domain-containing protein	100	100	64	100
1340	AB395_RS06830	WP_014328311.1	hypothetical protein	90	94	99	77
1341	AB395_RS06835	WP_037401890.1	membrane protein	100	100
1342	AB395_RS06840	WP_037449147.1	hypothetical protein	100	100	100
1343	AB395_RS06850	None	hypothetical protein
1344	AB395_RS06855	WP_037449144.1	cytochrome c biogenesis protein CcdA	100	100	100	100	100
1345	AB395_RS06860	WP_037449141.1	AEC family transporter	100	100	100	100	100
1346	AB395_RS06865	WP_037449138.1	UbiH/UbiF family hydroxylase	100	100	100	100	100
1347	AB395_RS06870	WP_037449135.1	phosphatidylcholine/phosphatidylserine synthase	100	100	100	100	100
1348	AB395_RS06875	WP_037449132.1	quinone oxidoreductase	100	100	100	100	100
1349	AB395_RS06880	WP_037449129.1	ABC transporter ATP-binding protein	100	100	100	100	100	16
1350	AB395_RS06885	WP_037449126.1	ABC transporter permease	100	100	100	100	100
1351	AB395_RS06890	WP_037449123.1	ABC transporter permease	100	100	100	100	100
1352	AB395_RS06895	WP_037449119.1	BMP family ABC transporter substrate-binding protein	100	100	100	100	100
1353	AB395_RS06900	WP_037401907.1	FadR family transcriptional regulator	100	100	100	100	96
1354	AB395_RS06905	WP_037449116.1	HlyC/CorC family transporter	100	100	100	100	100
1355	AB395_RS06910	None	diadenosine tetraphosphate hydrolase
1356	AB395_RS06915	WP_037449113.1	molybdopterin molybdenumtransferase MoeA	100	100	100	100	100
1357	AB395_RS06920	WP_014328327.1	cyclic pyranopterin monophosphate synthase MoaC	100	100	100	100	100
1358	AB395_RS06925	WP_014328328.1	indole-3-glycerol phosphate synthase TrpC	100	100	100	100	100
1359	AB395_RS06930	WP_014328329.1	anthranilate phosphoribosyltransferase	100	100	100	100	100
1360	AB395_RS06935	WP_037392749.1	peptidylprolyl isomerase	100	100	100	100	100
1361	AB395_RS06940	WP_080577289.1	hypothetical protein				100
1362	AB395_RS06945	WP_014328331.1	Na/Pi cotransporter family protein	100	100	100	100	100
1363	AB395_RS06950	WP_037449109.1	bifunctional UDP-N-acetylglucosamine diphosphorylase/glucosamine-1-phosphate N-acetyltransferase GlmU	100	100	100	100	100
1364	AB395_RS06955	WP_014328333.1	glutamine--fructose-6-phosphate transaminase (isomerizing)	100	100	100	100	100
1365	AB395_RS06960	WP_014328334.1	N-acetyltransferase	24	100	100	100
1366	AB395_RS06965	WP_014328335.1	DUF502 domain-containing protein	100	100	100	100	100
1367	AB395_RS06970	WP_037431713.1	ATP-dependent DNA helicase RecG	100	100	100	100	100
1368	AB395_RS06975	WP_014328337.1	succinate dehydrogenase assembly factor 2 family protein	100	100	100		100
1369	AB395_RS06980	WP_037449058.1	transcription-repair coupling factor	100	100	100	100	100
1370	AB395_RS06985	WP_014328339.1	DsbA family protein	100	100	100	100	100
1371	AB395_RS06990	WP_080577290.1	ABC transporter substrate-binding protein	100	100	100	100	100	32
1372	AB395_RS06995	WP_014328341.1	hypothetical protein	100	100	100	100	100
1373	AB395_RS07000	WP_014328342.1	heat shock protein HspQ	100	100	100	100	100
1374	AB395_RS07005	WP_014328343.1	type I glutamate--ammonia ligase	100	100	100	100	100
1375	AB395_RS07010	WP_003528058.1	nitrogen regulatory protein P-II	100	100	100	100	100
1376	AB395_RS07015	WP_014328344.1	bifunctional ADP-dependent NAD(P)H-hydrate dehydratase/NAD(P)H-hydrate epimerase	100	100	100	100	100
1377	AB395_RS07020	WP_014328345.1	xanthine phosphoribosyltransferase	100	100	100	100	100
1378	AB395_RS07025	WP_014328346.1	competence/damage-inducible protein A	100	100	100	100	100
1379	AB395_RS07030	WP_014328347.1	NAD(P)H:quinone oxidoreductase		100	100	100	100
1380	AB395_RS07035	WP_014328348.1	DUF2188 domain-containing protein	100	100	100
1381	AB395_RS07040	WP_014328349.1	hypothetical protein			100	100
1382	AB395_RS07045	WP_014328350.1	hypothetical protein				100
1383	AB395_RS07050	WP_080577291.1	hypothetical protein
1384	AB395_RS07060	WP_014328352.1	hypothetical protein			100	100
1385	AB395_RS07065	WP_014328353.1	threonine ammonia-lyase	100	100	100	100	47
1386	AB395_RS07070	WP_037431657.1	transcriptional activator HlyU	100	100	100	100
1387	AB395_RS07075	WP_014328355.1	["bifunctional 2',3'-cyclic-nucleotide 2'-phosphodiesterase/3'-nucleotidase"]	100	100	100	100
1388	AB395_RS07080	WP_080578545.1	GGDEF domain-containing protein	100	100	13	100	72
1389	AB395_RS07085	WP_014328357.1	Lrp/AsnC family transcriptional regulator	100	100	100	100	100
1390	AB395_RS07090	WP_014328358.1	alanine dehydrogenase	100	100	100	100	100
1391	AB395_RS07095	WP_014328359.1	DUF1203 domain-containing protein	100	100	100	100
1392	AB395_RS07100	WP_014328360.1	N-acetyltransferase	100	100	100	100	100
1393	AB395_RS07105	WP_037449054.1	3-mercaptopyruvate sulfurtransferase	100	100	100	100	100
1394	AB395_RS07110	WP_014328362.1	alanyl-tRNA editing protein	100	4	100	100	6
1395	AB395_RS07115	WP_014328363.1	cysteine synthase A	100	100	100	100	100	20
1396	AB395_RS07120	None	hypothetical protein
1397	AB395_RS07125	WP_014328364.1	KR domain-containing protein	100	100	100	100	50	6
1398	AB395_RS07130	WP_014328365.1	multidrug transporter			100	100	59
1399	AB395_RS07135	WP_037392795.1	multidrug transporter	41	41	100	100
1400	AB395_RS07140	WP_080579535.1	DUF982 domain-containing protein
1401	AB395_RS07145	WP_037449049.1	hypothetical protein
1402	AB395_RS07150	WP_037449046.1	HNH endonuclease
1403	AB395_RS07155	WP_037449043.1	hypothetical protein
1404	AB395_RS07160	WP_037449040.1	hypothetical protein
1405	AB395_RS07165	WP_037449037.1	hypothetical protein
1406	AB395_RS07170	WP_037449035.1	phage Gp37/Gp68 family protein			100
1407	AB395_RS07175	WP_050991498.1	hypothetical protein	19	19		15	28
1408	AB395_RS07180	WP_050991497.1	hypothetical protein
1409	AB395_RS07185	WP_037449032.1	hypothetical protein
1410	AB395_RS07190	WP_037449029.1	hypothetical protein
1411	AB395_RS07195	WP_037449085.1	hypothetical protein
1412	AB395_RS07200	WP_050991496.1	Arc family DNA-binding protein
1413	AB395_RS07205	WP_050988296.1	hypothetical protein
1414	AB395_RS07210	WP_037449026.1	hypothetical protein
1415	AB395_RS07215	WP_037449023.1	hypothetical protein
1416	AB395_RS07220	WP_050991495.1	hypothetical protein
1417	AB395_RS07225	WP_050991494.1	winged helix family transcriptional regulator
1418	AB395_RS07230	WP_080579537.1	DUF2312 domain-containing protein	77	79	71	56	90
1419	AB395_RS07235	None	hypothetical protein
1420	AB395_RS07240	WP_080579533.1	hypothetical protein	19	19	18	17	27
1421	AB395_RS07245	WP_037449016.1	hypothetical protein
1422	AB395_RS07250	WP_037449013.1	hypothetical protein
1423	AB395_RS07255	WP_050991500.1	helix-turn-helix domain-containing protein
1424	AB395_RS07260	WP_037449068.1	antitermination protein NusG	20	19	18	18	22
1425	AB395_RS07265	WP_037449007.1	hypothetical protein
1426	AB395_RS07270	WP_050991493.1	hypothetical protein	100
1427	AB395_RS07275	WP_109023313.1	hypothetical protein
1428	AB395_RS07280	WP_109023314.1	hypothetical protein
1429	AB395_RS07285	WP_037449003.1	hypothetical protein
1430	AB395_RS07290	WP_050991492.1	phage portal protein
1431	AB395_RS07295	WP_037449001.1	S49 family peptidase	21	20	16	12	33
1432	AB395_RS07300	WP_037448998.1	hypothetical protein
1433	AB395_RS07305	WP_037448997.1	hypothetical protein
1434	AB395_RS07310	WP_037448995.1	hypothetical protein
1435	AB395_RS07315	WP_037448993.1	hypothetical protein
1436	AB395_RS07320	WP_037448990.1	hypothetical protein
1437	AB395_RS07325	WP_037448987.1	hypothetical protein
1438	AB395_RS07330	WP_037448984.1	hypothetical protein
1439	AB395_RS07335	WP_037448981.1	hypothetical protein
1440	AB395_RS07340	WP_037448978.1	hypothetical protein
1441	AB395_RS07345	WP_080579536.1	hypothetical protein
1442	AB395_RS07350	WP_037448972.1	hypothetical protein
1443	AB395_RS07355	WP_109023315.1	hypothetical protein
1444	AB395_RS07360	None	hypothetical protein
1445	AB395_RS07365	WP_037448949.1	glycosyltransferase family 4 protein		94	23	16
1446	AB395_RS07370	WP_037448946.1	class I SAM-dependent methyltransferase	100	100
1447	AB395_RS07375	WP_109023316.1	hypothetical protein
1448	AB395_RS07380	WP_037448940.1	FkbM family methyltransferase
1449	AB395_RS07385	WP_109023317.1	hypothetical protein
1450	AB395_RS07390	WP_037448935.1	FkbM family methyltransferase	100	100
1451	AB395_RS07395	WP_037448932.1	membrane protein			88	70
1452	AB395_RS07400	WP_037448929.1	hypothetical protein
1453	AB395_RS07405	WP_037448926.1	hypothetical protein			100	100
1454	AB395_RS07410	WP_086023798.1	DUF1515 domain-containing protein			100	81		27
1455	AB395_RS07415	WP_037448923.1	integrase
1456	AB395_RS07425	WP_014328367.1	hypothetical protein	100	100	100	100	100
1457	AB395_RS07430	WP_014328368.1	hypothetical protein			100
1458	AB395_RS07435	WP_100209364.1	hypothetical protein
1459	AB395_RS07445	WP_048655294.1	fatty acid hydroxylase family protein	10		10	100
1460	AB395_RS07450	WP_014328370.1	transcriptional repressor LexA	100	100	100	100	100
1461	AB395_RS07455	WP_014328371.1	hypothetical protein			79	78
1462	AB395_RS07465	WP_014328372.1	sugar phosphate isomerase/epimerase			100	100
1463	AB395_RS07470	WP_014328373.1	2-hydroxyacid dehydrogenase	100	100	100	100	70
1464	AB395_RS07475	WP_037431496.1	DUF2264 domain-containing protein	100	100	100	100
1465	AB395_RS07480	WP_037431493.1	LacI family transcriptional regulator	100	100	100	100	39
1466	AB395_RS07485	WP_037431491.1	carbohydrate ABC transporter substrate-binding protein	100	100	100	100
1467	AB395_RS07490	WP_037392987.1	serine hydrolase family protein	100	100	100	100
1468	AB395_RS07495	WP_037431488.1	DUF2189 domain-containing protein	100	100	100	100	100
1469	AB395_RS07500	WP_014328379.1	PilZ domain-containing protein		100	100	100
1470	AB395_RS07505	WP_037431486.1	adenylosuccinate lyase	100	100	100	100	100
1471	AB395_RS07510	WP_080578547.1	hypothetical protein	100	100	100	100
1472	AB395_RS07515	WP_109023318.1	hypothetical protein	100	100	100	100
1473	AB395_RS07520	WP_037392936.1	ribulose-phosphate 3-epimerase	100	100	100	100	100
1474	AB395_RS07525	WP_080577301.1	S58 family peptidase	100	100	100	100	100
1475	AB395_RS07530	WP_037431482.1	ABC transporter substrate-binding protein	100	100	100	100	35
1476	AB395_RS07535	WP_037431480.1	flavin reductase	100	88	100	100	100
1477	AB395_RS07540	WP_037448901.1	MoxR family ATPase			100	100	100
1478	AB395_RS07545	WP_014328388.1	VWA domain-containing protein			100	100	100
1479	AB395_RS07550	WP_014328389.1	XdhC/CoxI family protein		20	100	100	100
1480	AB395_RS07555	None	XdhC/CoxF family protein
1481	AB395_RS07560	WP_037448898.1	4-diphosphocytidyl-2C-methyl-D-erythritol kinase		100	100	100	100
1482	AB395_RS07565	WP_014328392.1	competence protein TfoX	100	100	100	100	100
1483	AB395_RS07570	WP_086021249.1	IS630 family transposase	100		100	76		41
1484	AB395_RS07575	WP_014328393.1	IS110 family transposase	100	100		100	100	100
1485	AB395_RS07580	WP_014328394.1	NUDIX domain-containing protein	100	100	100	100	80
1486	AB395_RS07585	WP_037448892.1	ATP-dependent helicase	100	100	100	100	100
1487	AB395_RS07590	WP_037448908.1	M23 family peptidase	100	100	100	100	100
1488	AB395_RS07595	WP_037448889.1	DUF455 domain-containing protein	100	100	100	100
1489	AB395_RS07600	WP_037433658.1	peroxiredoxin	100	100	100	100	100
1490	AB395_RS07605	WP_014328399.1	membrane protein	100	100	100	100	100
1491	AB395_RS07610	WP_037433664.1	tyrosine--tRNA ligase	100	100	100	100	100
1492	AB395_RS07615	WP_037448886.1	anhydro-N-acetylmuramic acid kinase	100	100	100	100	100
1493	AB395_RS07620	WP_037448883.1	GGDEF domain-containing protein	29	29	100	100	72
1494	AB395_RS07625	WP_014328403.1	alpha/beta hydrolase	100	100	100	100	100
1495	AB395_RS07630	WP_014328404.1	cysteine desulfurase	100	100	100	100	100	27
1496	AB395_RS07635	WP_014328405.1	Fe-S cluster assembly protein SufB	100	100	100	100	100
1497	AB395_RS07640	WP_014328406.1	Fe-S cluster assembly ATPase SufC	100	100	100	100	100	8
1498	AB395_RS07645	WP_014328407.1	Fe-S cluster assembly protein SufD	100	100	100	100	100
1499	AB395_RS07650	WP_037393009.1	cysteine desulfurase	100	100	100	100	100	14
1500	AB395_RS07655	WP_014328409.1	SUF system Fe-S cluster assembly protein	100	100	100	100	100
1501	AB395_RS07660	WP_037393057.1	Fe-S cluster assembly scaffold SufA	100	100	100	100	67	32
1502	AB395_RS07665	None	IS200/IS605 family transposase
1503	AB395_RS07670	WP_014328412.1	glycine dehydrogenase (aminomethyl-transferring)	100	100	100	100	100
1504	AB395_RS07675	WP_014328413.1	glycine cleavage system protein GcvH	100		100	100	100
1505	AB395_RS07680	WP_037448869.1	glycine cleavage system aminomethyltransferase GcvT	100	100	100	100	100
1506	AB395_RS07685	WP_014328415.1	hypothetical protein		100		100
1507	AB395_RS07690	WP_014328416.1	DUF1775 domain-containing protein	100	100	100	100	100
1508	AB395_RS07695	None	hypothetical protein
1509	AB395_RS07700	None	GNAT family N-acetyltransferase
1510	AB395_RS07705	WP_014328419.1	hypothetical protein			100	100
1511	AB395_RS07710	WP_037448867.1	hypothetical protein
1512	AB395_RS07715	WP_086021244.1	patatin				100
1513	AB395_RS07720	WP_050991490.1	hypothetical protein		100			100
1514	AB395_RS07725	WP_086021245.1	hypothetical protein		100		100	100
1515	AB395_RS07730	WP_037461794.1	vitamin B12-dependent ribonucleotide reductase	100	100	100	100	100
1516	AB395_RS07735	WP_037448843.1	DUF72 domain-containing protein	100	100	100	100	100
1517	AB395_RS07740	WP_037448858.1	excinuclease ABC subunit UvrA	100	100	100	100	100
1518	AB395_RS07745	WP_037448841.1	single-stranded DNA-binding protein	100	100	100	100	100
1519	AB395_RS07750	WP_014328424.1	MarC family protein	100	100	100	100	100
1520	AB395_RS07755	WP_037448838.1	DNA gyrase subunit A	100	100	100	100	100
1521	AB395_RS07760	WP_080579532.1	lytic transglycosylase domain-containing protein	100	100	100	100	100
1522	AB395_RS07765	WP_014328427.1	LysR family transcriptional regulator	100	100	100	100	100
1523	AB395_RS07770	WP_037448835.1	thioredoxin-disulfide reductase	100	100	100	100	100
1524	AB395_RS07775	WP_012708105.1	Lrp/AsnC family transcriptional regulator	100	100	100	100	100
1525	AB395_RS07780	WP_037448832.1	glycosyltransferase family 2 protein			100	100
1526	AB395_RS07785	WP_037448821.1	glycosyltransferase	92	91	100	100	88
1527	AB395_RS07790	WP_037448818.1	glycosyltransferase	100	60	100	100	74
1528	AB395_RS07795	WP_037448812.1	glycosyltransferase family 1 protein	100	100	100	100	100
1529	AB395_RS07800	WP_014764680.1	transcription elongation factor GreA	100	100	100	100	100
1530	AB395_RS07805	None	MFS transporter
1531	AB395_RS07810	WP_014328435.1	hypothetical protein			100	100
1532	AB395_RS07815	WP_037448808.1	carbamoyl-phosphate synthase large subunit	100	100	100	100	100
1533	AB395_RS07820	WP_037397656.1	flagellar biosynthesis protein FlgM	100	100	100	100	100
1534	AB395_RS07825	WP_014328439.1	aldo/keto reductase	76	100	59	100	58
1535	AB395_RS07830	WP_037448806.1	LysR family transcriptional regulator	100	100	92	100	59
1536	AB395_RS07835	WP_037397664.1	tetracycline resistance MFS efflux pump	100	100	100	100	100
1537	AB395_RS07840	WP_037397667.1	MATE family efflux transporter	100	100	100	100	100
1538	AB395_RS07845	WP_037433700.1	pantetheine-phosphate adenylyltransferase	100	100	100	100	100
1539	AB395_RS07850	WP_014328446.1	peptidylprolyl isomerase	100	100	100	100	100
1540	AB395_RS07855	WP_014328447.1	peptidylprolyl isomerase	100	100	100	100	100
1541	AB395_RS07860	WP_037397677.1	S-adenosylmethionine:tRNA ribosyltransferase-isomerase	100	100	100	100	100
1542	AB395_RS07865	WP_014328449.1	tRNA guanosine(34) transglycosylase Tgt	100	100	100	100	100
1543	AB395_RS07870	WP_037448804.1	DUF4864 domain-containing protein	100	100		100	100
1544	AB395_RS07875	WP_014328451.1	short-chain dehydrogenase	100	100	100	100	100	6
1545	AB395_RS07880	WP_014328452.1	hypothetical protein		100		100	100
1546	AB395_RS07885	WP_014328453.1	isoprenylcysteine carboxylmethyltransferase family protein		100	100	100
1547	AB395_RS07890	WP_037433705.1	hypothetical protein		100	100	100	100
1548	AB395_RS07895	WP_018239837.1	hypothetical protein
1549	AB395_RS07900	WP_037397687.1	L,D-transpeptidase	100	100	100	100	100
1550	AB395_RS07905	WP_014328456.1	3-oxoacyl-ACP reductase	100	100	100	100	100	11
1551	AB395_RS07910	WP_050991489.1	MFS transporter	100	100	100	100
1552	AB395_RS07915	None	hypothetical protein
1553	AB395_RS07920	WP_037448801.1	adenylate cyclase	100	100	100	100	74
1554	AB395_RS07925	WP_014857614.1	IS30 family transposase		100	100	100		100
1555	AB395_RS07930	WP_014328459.1	MBL fold metallo-hydrolase	100	100	100	100	100
1556	AB395_RS07935	WP_014328460.1	TatD family deoxyribonuclease	100	100	100	100	100
1557	AB395_RS07940	WP_014328461.1	methionine--tRNA ligase	100	100	100	100	100
1558	AB395_RS07945	WP_014328462.1	pyrophosphatase	100	100	100
1559	AB395_RS07950	WP_014328463.1	["DNA polymerase III subunit delta'"]	100	100	100	100	100
1560	AB395_RS07955	WP_037396478.1	dTMP kinase	100	100	100	100	100
1561	AB395_RS07960	WP_014328465.1	D-alanyl-D-alanine carboxypeptidase	100	100	100	100	100
1562	AB395_RS07965	WP_037396470.1	septal ring lytic transglycosylase RlpA family protein	100	100	100	100	100
1563	AB395_RS07970	WP_037396481.1	hypothetical protein				100
1564	AB395_RS07980	WP_037396473.1	DUF1476 domain-containing protein	76	92	100	100	100	26
1565	AB395_RS07985	WP_012708153.1	phosphoribosylaminoimidazolesuccinocarboxamide synthase	100	100	100	100	100
1566	AB395_RS07990	WP_012708154.1	phosphoribosylformylglycinamidine synthase subunit PurS	100		100	100	100
1567	AB395_RS07995	WP_037396499.1	["RNA 2'-phosphotransferase"]	100	100
1568	AB395_RS08000	WP_037448783.1	phosphoribosylformylglycinamidine synthase subunit PurQ	100	100	100	100	100
1569	AB395_RS08005	WP_037396505.1	hypothetical protein	100	100	100	100
1570	AB395_RS08010	WP_080577578.1	DUF1127 domain-containing protein			100
1571	AB395_RS08015	WP_037448779.1	PLP-dependent aminotransferase family protein	100	100	100	100	79
1572	AB395_RS08020	WP_037448776.1	phosphoribosylformylglycinamidine synthase subunit PurL	100	100	100	100	100
1573	AB395_RS08025	WP_014328481.1	BolA family transcriptional regulator	100		100		100
1574	AB395_RS08030	WP_037448772.1	hypothetical protein	100			100
1575	AB395_RS08035	WP_012708163.1	Grx4 family monothiol glutaredoxin	100	100	100	100	100
1576	AB395_RS08040	None	hypothetical protein
1577	AB395_RS08045	WP_037448767.1	Bcr/CflA family drug resistance efflux transporter	100	100	100	100	100
1578	AB395_RS08050	WP_037448763.1	MFS transporter	100	100	100	100	84
1579	AB395_RS08055	WP_037396522.1	inositol monophosphatase	100	100	100	100	37	10
1580	AB395_RS08060	WP_037448794.1	tRNA 2-thiocytidine(32) synthetase TtcA	100	100	100	100
1581	AB395_RS08065	WP_037448755.1	glutaminase	100	100	100	100	100
1582	AB395_RS08070	WP_014328489.1	30S ribosomal protein S4	100	100	100	100	100
1583	AB395_RS08075	WP_037448752.1	ATP-binding protein	100	100	100	100	100
1584	AB395_RS08080	WP_037448749.1	glutamate racemase	100	100	100	100	100
1585	AB395_RS08085	WP_037448744.1	RNA methyltransferase	100	100	100	100	100
1586	AB395_RS08090	WP_014328493.1	NADP-dependent isocitrate dehydrogenase	100	100	100	100	100
1587	AB395_RS08095	WP_037448791.1	HAD-IIB family hydrolase
1588	AB395_RS08100	WP_014328495.1	AraC family transcriptional regulator	100	100	11	100	100
1589	AB395_RS08105	WP_037448741.1	SulP family inorganic anion transporter	100	100	100	100	42
1590	AB395_RS08110	WP_037396533.1	alanine--tRNA ligase	100	100	100	100	100
1591	AB395_RS08115	WP_014328498.1	DNA recombination/repair protein RecA	100	100	100	100	100
1592	AB395_RS08120	WP_037396535.1	carbohydrate kinase	100	100	100	100
1593	AB395_RS08125	WP_037396538.1	["pseudouridine-5'-phosphate glycosidase"]	100	100	100	100
1594	AB395_RS08130	WP_037396539.1	PAS domain-containing sensor histidine kinase	100	100	100	100	100	15
1595	AB395_RS08135	WP_037396540.1	histidine kinase	100	100	100	100	100
1596	AB395_RS08140	WP_012708186.1	RNA polymerase-binding protein DksA	100	100	100	100	100
1597	AB395_RS08145	WP_037396541.1	histidine phosphatase family protein	100	100	100	100	54
1598	AB395_RS08150	WP_037396542.1	amino acid regulated cytosolic protein	100	100	100	100	100
1599	AB395_RS08155	WP_037396545.1	TIGR01620 family protein	100	100	100	100	100
1600	AB395_RS08160	WP_037396548.1	hypothetical protein	100	100	100	100
1601	AB395_RS08165	WP_037396550.1	alpha/beta hydrolase				100
1602	AB395_RS08170	WP_037396552.1	2-amino-4-hydroxy-6- hydroxymethyldihydropteridine diphosphokinase	100	100	100	100	100
1603	AB395_RS08175	WP_012708193.1	dihydroneopterin aldolase	100	100	100	100	100
1604	AB395_RS08180	WP_037448788.1	dihydropteroate synthase	100	100	100	100	100
1605	AB395_RS08185	WP_037448729.1	DUF922 domain-containing protein	100	100	100	100
1606	AB395_RS08190	WP_012708200.1	(2Fe-2S) ferredoxin	100	100	100	100	100
1607	AB395_RS08195	WP_109023319.1	Hpt domain-containing protein	100	100	100	100
1608	AB395_RS08200	WP_037462431.1	kinesin	100	100	100	100	100
1609	AB395_RS08205	WP_037448292.1	IS66 family transposase	100	100	100	100	100	26
1610	AB395_RS08210	WP_037448290.1	IS66 family insertion sequence hypothetical protein	100	100	100	100	82	24
1611	AB395_RS08215	WP_100209418.1	IS66 family insertion sequence hypothetical protein	68	100	100	100	100	20
1612	AB395_RS08220	WP_080577577.1	hypothetical protein
1613	AB395_RS08225	WP_037396559.1	hypothetical protein
1614	AB395_RS08230	WP_037396560.1	cytochrome c1 family protein	100	100	100	100	53
1615	AB395_RS08235	WP_014328514.1	cytochrome b	100	100	100	100	100
1616	AB395_RS08240	WP_014328515.1	ubiquinol-cytochrome c reductase iron-sulfur subunit	100	100	100	100	100
1617	AB395_RS08245	WP_014328516.1	ABC transporter ATP-binding protein	100	100	100	100	44	12
1618	AB395_RS08250	WP_037396578.1	ABC transporter ATP-binding protein	100	100	100	100	100	13
1619	AB395_RS08255	WP_037448707.1	["tRNA (cytidine(34)-2'-O)-methyltransferase"]	100	100	100	100	100
1620	AB395_RS08260	WP_109023320.1	hypothetical protein
1621	AB395_RS08265	WP_109023321.1	MFS transporter				7
1622	AB395_RS08270	WP_037396586.1	NAD(P)H-dependent oxidoreductase	100	100	100	100	45
1623	AB395_RS08275	WP_037396597.1	redox-sensitive transcriptional activator SoxR	100	100	100	100
1624	AB395_RS08280	WP_014328522.1	hypothetical protein	100	100	100		100
1625	AB395_RS08285	WP_037396602.1	oxygen-dependent coproporphyrinogen oxidase	100	100	100	100	100
1626	AB395_RS08290	WP_014328524.1	BON domain-containing protein	100	100	100	100
1627	AB395_RS08295	WP_014328525.1	ABC transporter	100	100	100	100
1628	AB395_RS08300	WP_014328526.1	MCE family protein	100	100	100	100	100
1629	AB395_RS08305	WP_014328527.1	ABC transporter ATP-binding protein	100	100	100	100	100	17
1630	AB395_RS08310	WP_037396610.1	ABC transporter permease	100	100	100	100	100
1631	AB395_RS08315	WP_037448684.1	dipeptide epimerase	100	100	100	100	100
1632	AB395_RS08320	WP_037448682.1	MFS transporter	100	100	100	100	100
1633	AB395_RS08325	WP_037433555.1	UDP-2,3-diacylglucosamine diphosphatase	100	100	100	100	100
1634	AB395_RS08330	None	NADP-dependent malic enzyme
1635	AB395_RS08335	WP_014328533.1	transcriptional regulator	49	83	100	100	98
1636	AB395_RS08340	WP_014328534.1	autoinducer synthase	38	39	100	100	100	27
1637	AB395_RS08345	WP_014328535.1	DUF2865 domain-containing protein	100	100	100	100	100
1638	AB395_RS08350	WP_014328536.1	5,6-dimethylbenzimidazole synthase	100	100	100	100	100
1639	AB395_RS08355	WP_037448673.1	hypothetical protein	100	100	100	100	10
1640	AB395_RS08360	WP_037396632.1	NAD+ synthase	100	100	100	100	100
1641	AB395_RS08365	WP_080579530.1	LTA synthase family protein			100	100
1642	AB395_RS08370	WP_014328540.1	hypothetical protein	100	100	100	100
1643	AB395_RS08375	WP_014328541.1	GFA family protein	100	100	100	100	87
1644	AB395_RS08380	WP_014328542.1	3-deoxy-7-phosphoheptulonate synthase class II	100	100	100	100	99
1645	AB395_RS08385	WP_037448670.1	glutathione-disulfide reductase	100	100	100	100	100
1646	AB395_RS08390	WP_037448667.1	DUF2059 domain-containing protein	100	100	100	100
1647	AB395_RS08395	WP_014328545.1	ribose-5-phosphate isomerase RpiA	100	100	100	100	100
1648	AB395_RS08400	WP_037396650.1	phosphoglycolate phosphatase	100	100	100	100	100
1649	AB395_RS08405	WP_080579529.1	peptidoglycan-binding protein	100	100	100	100	100
1650	AB395_RS08410	WP_086023795.1	class II fumarate hydratase	100	100	100	100	100
1651	AB395_RS08415	WP_037448662.1	GGDEF domain-containing protein	100	100	18	100	100
1652	AB395_RS08420	WP_037396660.1	["pyridoxamine 5'-phosphate oxidase family protein"]	100	100	100	100	100
1653	AB395_RS08425	WP_037448659.1	alpha/beta hydrolase	100	100	100	100
1654	AB395_RS08430	WP_080577585.1	MarR family transcriptional regulator	100	100	100	100
1655	AB395_RS08435	WP_014328553.1	DUF971 domain-containing protein	100	100	100	100
1656	AB395_RS08440	WP_037448656.1	["GTP 3',8-cyclase MoaA"]	100	100	100	100	100
1657	AB395_RS08445	WP_037462108.1	methyl-accepting chemotaxis protein	100	44	25	100	93
1658	AB395_RS08450	WP_014328556.1	EamA/RhaT family transporter	100	100	100	100	97
1659	AB395_RS08455	WP_037396681.1	molybdenum cofactor guanylyltransferase MobA	100	100	100	100	100
1660	AB395_RS08460	WP_014328558.1	molybdopterin-guanine dinucleotide biosynthesis protein B	100	100	100	100	100
1661	AB395_RS08465	WP_109023322.1	hypothetical protein	100	100	100	100	100
1662	AB395_RS08470	WP_037462112.1	amino acid ABC transporter	100	100	100	100	82
1663	AB395_RS08475	WP_080579526.1	hypothetical protein				100
1664	AB395_RS08480	WP_037448628.1	ABC transporter permease	100	100	100	100	49
1665	AB395_RS08485	WP_037448625.1	amino acid ABC transporter permease	100	100	100	100	75
1666	AB395_RS08490	WP_037400627.1	aspartate-semialdehyde dehydrogenase	100	100	100	100	100
1667	AB395_RS08495	WP_014328563.1	DUF2270 domain-containing protein	100	100	100	100	100
1668	AB395_RS08500	WP_037448622.1	class I SAM-dependent methyltransferase	100	100	100	100	100
1669	AB395_RS08505	WP_014328565.1	DUF4010 domain-containing protein		100	52	100		28
1670	AB395_RS08510	WP_037448620.1	NAD(P)-dependent oxidoreductase	100	100	100	100	100
1671	AB395_RS08515	WP_014328567.1	hypothetical protein	100	100	100	100
1672	AB395_RS08520	WP_014328568.1	Lrp/AsnC family transcriptional regulator	100	100	100	100	100
1673	AB395_RS08525	WP_080579525.1	uracil-DNA glycosylase	100	100	100	100
1674	AB395_RS08530	None	hypothetical protein
1675	AB395_RS08535	WP_037448611.1	sensor histidine kinase	100	100	100	100	100
1676	AB395_RS08540	WP_037448609.1	diacylglycerol kinase	100	100	100	100
1677	AB395_RS08545	WP_037448606.1	nicotinate-nucleotide--dimethylbenzimidazole phosphoribosyltransferase	100	100	100	100	100
1678	AB395_RS08550	WP_037448634.1	adenosylcobinamide-GDP ribazoletransferase	100	100	100	100	100
1679	AB395_RS08555	WP_037448602.1	DUF1289 domain-containing protein	100		100		100
1680	AB395_RS08560	WP_037448599.1	TIGR02281 family clan AA aspartic protease	100	100	100	100	100
1681	AB395_RS08565	None	hypothetical protein
1682	AB395_RS08570	None	diadenosine tetraphosphate hydrolase
1683	AB395_RS08575	WP_037448589.1	ABC transporter permease	100	95	99	100	100
1684	AB395_RS08580	None	sugar ABC transporter ATP-binding protein
1685	AB395_RS08585	WP_037448584.1	sugar ABC transporter substrate-binding protein	100	24	22	100	95
1686	AB395_RS08590	WP_037448581.1	LacI family transcriptional regulator	100	96	100	100	100
1687	AB395_RS08595	WP_014328580.1	ABC transporter permease	100	100	100	100	100	11
1688	AB395_RS08600	WP_037448578.1	ABC transporter ATP-binding protein	100	100	100	100	100	21
1689	AB395_RS08605	WP_037448575.1	YeeE/YedE family protein			100			50
1690	AB395_RS08610	WP_037448572.1	membrane protein		100	100			34
1691	AB395_RS08615	WP_037448569.1	transcriptional regulator	60	100	100	100	100
1692	AB395_RS08620	WP_037448595.1	MBL fold metallo-hydrolase	100	100	100	100	100
1693	AB395_RS08625	WP_014328586.1	sulfite exporter TauE/SafE family protein				100	100
1694	AB395_RS08630	WP_037448566.1	extensin	100	100	100	100	100
1695	AB395_RS08635	WP_037448563.1	membrane protein			100
1696	AB395_RS08640	WP_037448560.1	HAMP domain-containing protein	100	100	100	100	100
1697	AB395_RS08645	WP_037448557.1	acyl-CoA thioesterase	100	100	100	100	100
1698	AB395_RS08650	WP_037448554.1	hypothetical protein	100	100	100	100
1699	AB395_RS08655	WP_037448593.1	membrane protein		100	100	100
1700	AB395_RS08660	WP_037448551.1	excinuclease ABC subunit UvrB	100	100	100	100	100
1701	AB395_RS08665	None	hypothetical protein
1702	AB395_RS08670	WP_086021262.1	molecular chaperone DnaJ	100	100	100	100
1703	AB395_RS08675	WP_012708287.1	cold-shock protein	100	100	100	100	93	57
1704	AB395_RS08680	WP_037448539.1	tRNA dihydrouridine(20/20a) synthase DusA	100	100	100	100	100
1705	AB395_RS08685	WP_014328650.1	hypothetical protein			100	100
1706	AB395_RS08690	WP_014328652.1	DUF982 domain-containing protein	100	100	100	38
1707	AB395_RS08695	WP_014328653.1	hypothetical protein	100	100	100	100
1708	AB395_RS08700	WP_014328654.1	FAA hydrolase family protein	100	100	100	100	100
1709	AB395_RS08705	WP_037448536.1	gamma carbonic anhydrase family protein	100	100	100	100	100
1710	AB395_RS08710	WP_014328656.1	glutathione gamma-glutamylcysteinyltransferase 2 Phytochelatin synthase 2; LjPCS2-7R				100	100
1711	AB395_RS08715	WP_014328657.1	transcriptional repressor	100	100	100	100	100
1712	AB395_RS08720	WP_037448531.1	zinc ABC transporter permease subunit ZnuB	100	100	100	100	86
1713	AB395_RS08725	WP_037448527.1	metal ABC transporter ATP-binding protein	100	100	100	100	29	12
1714	AB395_RS08730	WP_037448525.1	zinc ABC transporter substrate-binding protein	100	100	100	100	48
1715	AB395_RS08735	WP_014328661.1	membrane protein		100	100	100
1716	AB395_RS08740	WP_014328662.1	glycoside hydrolase family 43 protein	100	100	100	100
1717	AB395_RS08745	WP_014328663.1	C4-dicarboxylate ABC transporter	100	100	100	100	100
1718	AB395_RS08750	WP_014328664.1	C4-dicarboxylate ABC transporter permease	100	100	100	100	100
1719	AB395_RS08755	WP_014328665.1	ABC transporter substrate-binding protein	100	100	100	100	100
1720	AB395_RS08760	WP_014328666.1	glyceraldehyde 3-phosphate reductase	100	100	100	100	79
1721	AB395_RS08765	WP_014329873.1	IS4 family transposase	100			100
1722	AB395_RS08770	WP_014328667.1	gfo/Idh/MocA family oxidoreductase	100	100	100	100	71
1723	AB395_RS08775	WP_037448500.1	sugar phosphate isomerase/epimerase	100	100	100	100	100
1724	AB395_RS08780	WP_037448497.1	glycoside hydrolase family 2 protein	100	100	100	100
1725	AB395_RS08785	WP_037448494.1	ABC transporter ATP-binding protein	100	100	100	100	71	21
1726	AB395_RS08790	WP_037448491.1	carbohydrate ABC transporter permease	100	100	100	100	82
1727	AB395_RS08795	WP_037448488.1	sugar ABC transporter permease	100	100	100	100	81
1728	AB395_RS08800	WP_037448485.1	carbohydrate ABC transporter substrate-binding protein	100	100	100	100	54
1729	AB395_RS08805	WP_014328674.1	LacI family DNA-binding transcriptional regulator	100	100	100	100	31
1730	AB395_RS08810	WP_050994521.1	hypothetical protein	45	13		12	19
1731	AB395_RS08815	WP_050991484.1	adenylate/guanylate cyclase domain-containing protein	64	62	83	66	89
1732	AB395_RS08820	WP_037448483.1	hypothetical protein				100
1733	AB395_RS08825	WP_037395469.1	hypothetical protein			100	100
1734	AB395_RS08830	WP_037448480.1	DUF1194 domain-containing protein	37	39		26	54
1735	AB395_RS08835	WP_037448505.1	phosphogluconate dehydrogenase (NADP(+)-dependent	100	100	100	100	100
1736	AB395_RS08840	WP_014328680.1	cbb3-type cytochrome oxidase assembly protein CcoS	100	100	100	100	98
1737	AB395_RS08845	WP_037448477.1	cadmium-translocating P-type ATPase	100	100	100	100	100	72
1738	AB395_RS08850	WP_037395453.1	cation transporter	100	100	100	100
1739	AB395_RS08855	WP_037448472.1	cytochrome c oxidase accessory protein CcoG	100	100	100	100	100
1740	AB395_RS08860	WP_037395449.1	hypothetical protein	100	100	100	100
1741	AB395_RS08865	WP_037435705.1	glyoxalase/bleomycin resistance/extradiol dioxygenase family protein	100	100	100	100
1742	AB395_RS08870	WP_080577495.1	hypothetical protein				100
1743	AB395_RS08875	WP_037395441.1	cytochrome-c oxidase	100	100	100	100	100
1744	AB395_RS08880	WP_080577493.1	cbb3-type cytochrome c oxidase subunit 3	100	100	100
1745	AB395_RS08885	WP_037448469.1	cytochrome-c oxidase	100	100	100	100	100
1746	AB395_RS08890	WP_037432555.1	cytochrome-c oxidase	100	100	100	100	100
1747	AB395_RS08895	WP_037432558.1	hypothetical protein
1748	AB395_RS08900	WP_037448466.1	hemerythrin domain-containing protein		100		100		55
1749	AB395_RS08905	WP_037448463.1	hypothetical protein	100	100		100
1750	AB395_RS08910	WP_037448460.1	lipid A biosynthesis lauroyl acyltransferase	100	100	100	100	100
1751	AB395_RS08915	WP_037395431.1	NADPH:quinone oxidoreductase	100	100	100	100	41
1752	AB395_RS08920	None	lytic murein transglycosylase
1753	AB395_RS08925	WP_037448457.1	beta-ketoacyl-ACP synthase	100	100	100	100	100
1754	AB395_RS08930	WP_037448455.1	beta-ketoacyl-ACP synthase	100	100	100	100	100
1755	AB395_RS08935	WP_014328697.1	3-hydroxyacyl-ACP dehydratase	100	100	100	100	100
1756	AB395_RS08940	WP_014328698.1	acyl carrier protein	100	100	100	100	100
1757	AB395_RS08945	WP_080579520.1	hypothetical protein				100
1758	AB395_RS08950	WP_037448452.1	Crp/Fnr family transcriptional regulator	100	100	30	100	100	23
1759	AB395_RS08955	WP_037448449.1	cobalamin biosynthesis protein	100	100	100	100	100
1760	AB395_RS08960	WP_037395420.1	threonine-phosphate decarboxylase	100	100	100	100	100	7
1761	AB395_RS08965	WP_014328702.1	cobyrinate a,c-diamide synthase	100	100	100	100	100
1762	AB395_RS08970	WP_037395418.1	uroporphyrinogen-III C-methyltransferase	100	100	100	100	63
1763	AB395_RS08975	WP_037448446.1	cobalamin biosynthesis protein CobE	100	100	100	100
1764	AB395_RS08980	WP_037448443.1	membrane protein	100		100	15
1765	AB395_RS08985	WP_037448440.1	isoprenylcysteine carboxylmethyltransferase family protein			23
1766	AB395_RS08990	WP_037448437.1	cob(I)yrinic acid a,c-diamide adenosyltransferase	100	100	100	100	100
1767	AB395_RS08995	WP_037448434.1	cobaltochelatase subunit CobN	100	100	100	100	100
1768	AB395_RS09000	WP_037448432.1	cobalamin biosynthesis protein CobW	100	100	100	100	100
1769	AB395_RS09005	WP_037448430.1	bifunctional adenosylcobinamide kinase/adenosylcobinamide-phosphate guanylyltransferase	100	100	100	100	100
1770	AB395_RS09010	WP_109023323.1	hypothetical protein	100	100	100	100	100
1771	AB395_RS09015	WP_037448424.1	adenylate/guanylate cyclase domain-containing protein	100	100	100	100	100
1772	AB395_RS09020	WP_014328713.1	cobyric acid synthase	100	100	100	100	100
1773	AB395_RS09025	WP_014328715.1	hypothetical protein			100
1774	AB395_RS09030	WP_037448421.1	ABC transporter substrate-binding protein	100	100	100	100
1775	AB395_RS09035	None	ABC transporter permease
1776	AB395_RS09040	WP_014328718.1	glycine betaine/L-proline ABC transporter ATP-binding protein	100	100	100	100	60	22
1777	AB395_RS09045	WP_014328719.1	4-oxalocrotonate tautomerase			100	100	100
1778	AB395_RS09050	WP_080577485.1	LysR family transcriptional regulator	98	99	100	100	71
1779	AB395_RS09055	WP_037448419.1	methionine synthase I	6	6	100	100	5
1780	AB395_RS09060	None	hypothetical protein
1781	AB395_RS09065	WP_014328722.1	hypothetical protein	100	100		100
1782	AB395_RS09070	WP_080579519.1	DUF3520 domain-containing protein	100	100		100
1783	AB395_RS09075	WP_037448413.1	sigma-70 family RNA polymerase sigma factor	100	100	15	100	100
1784	AB395_RS09080	WP_037448410.1	hypothetical protein	100	100	100	100
1785	AB395_RS09085	WP_037395378.1	ferredoxin			100	100
1786	AB395_RS09090	WP_037448407.1	trimethylamine methyltransferase			100	100
1787	AB395_RS09095	WP_014328728.1	cobalamin-binding protein	5	5	100	100	6
1788	AB395_RS09100	WP_037448404.1	entericidin	100		100	100
1789	AB395_RS09105	WP_037432612.1	DUF1638 domain-containing protein			100	100
1790	AB395_RS09110	WP_014328730.1	formyl transferase			100	100
1791	AB395_RS09115	WP_037395376.1	hypothetical protein				100
1792	AB395_RS09120	WP_080577482.1	entericidin	100		100
1793	AB395_RS09125	WP_037395374.1	BA14K family protein	100	100	100	100
1794	AB395_RS09130	WP_014328732.1	hypothetical protein			100	100
1795	AB395_RS09135	WP_037395372.1	methylenetetrahydrofolate reductase			100
1796	AB395_RS09140	WP_014328733.1	methylenetetrahydrofolate reductase			100	100
1797	AB395_RS09145	WP_014328734.1	methyltetrahydrofolate cobalamin methyltransferase	5	5	100	100	5
1798	AB395_RS09150	WP_037395369.1	hypothetical protein				100
1799	AB395_RS09155	WP_014328735.1	hypothetical protein			100	100
1800	AB395_RS09160	WP_014328736.1	DUF4445 domain-containing protein			100	100
1801	AB395_RS09165	WP_014328737.1	Lrp/AsnC family transcriptional regulator	40	41	28	100	46
1802	AB395_RS09170	WP_037448400.1	diaminopropionate ammonia-lyase				100
1803	AB395_RS09175	None	Zn-dependent hydrolase
1804	AB395_RS09180	WP_014328740.1	amidohydrolase	55	55	45	100	65
1805	AB395_RS09185	WP_014328741.1	LysR family transcriptional regulator	100	100	100	100	85
1806	AB395_RS09190	None	hypothetical protein
1807	AB395_RS09195	WP_014328743.1	hypothetical protein			100
1808	AB395_RS09200	WP_012708387.1	GlxA family transcriptional regulator	100	100	100	100	42
1809	AB395_RS09205	WP_037448387.1	diguanylate cyclase response regulator	100	100	26	100	25
1810	AB395_RS09210	WP_014328745.1	two-component system response regulator	100	100	100	100	23
1811	AB395_RS09215	WP_014328746.1	adenylate/guanylate cyclase domain-containing protein	100	100	100	100	100
1812	AB395_RS09220	WP_014328747.1	hypothetical protein				100
1813	AB395_RS09225	WP_037448384.1	GFA family protein	100	92	100	24	100
1814	AB395_RS09230	WP_014328749.1	dihydrofolate reductase	100	100	100	100
1815	AB395_RS09235	WP_014328750.1	CBS domain-containing protein	68	40	45	100	100
1816	AB395_RS09240	WP_037395347.1	hypothetical protein	100		100	100
1817	AB395_RS09245	WP_014328752.1	TerC family protein	100	100	100	100	100
1818	AB395_RS09250	WP_050984049.1	mechanosensitive ion channel family protein	100	100	100	100	47
1819	AB395_RS09255	WP_014328755.1	hypothetical protein			100	100	100
1820	AB395_RS09260	WP_014328756.1	HlyD family secretion protein		11	100	100	100
1821	AB395_RS09265	WP_014328757.1	SulP family inorganic anion transporter		100	12	100	100
1822	AB395_RS09270	WP_014328758.1	polyphosphate kinase 2	68	100	100	100	100
1823	AB395_RS09275	WP_014328759.1	hypothetical protein		100	100	100	100
1824	AB395_RS09280	WP_014328760.1	GFA family protein	100	100	100	27	100
1825	AB395_RS09285	WP_014328761.1	DUF924 domain-containing protein	100	100	100	100	100
1826	AB395_RS09290	WP_014328762.1	permease	100	100	100	100
1827	AB395_RS09295	WP_037448348.1	hypothetical protein	96	95	94	100
1828	AB395_RS09300	WP_014328764.1	hypothetical protein	100	100	100	100
1829	AB395_RS09305	WP_080582718.1	hypothetical protein	96	95	76	100
1830	AB395_RS09310	WP_012708407.1	hypothetical protein	100	100	100	100
1831	AB395_RS09315	WP_037448342.1	DUF1515 domain-containing protein			100	100		24
1832	AB395_RS09320	WP_037395329.1	hypothetical protein			88	100
1833	AB395_RS09325	WP_037448339.1	membrane protein			100	100
1834	AB395_RS09330	WP_080577611.1	hypothetical protein				100
1835	AB395_RS09335	WP_014328770.1	methyltransferase				100
1836	AB395_RS09340	WP_037397226.1	glycosyltransferase family 2 protein	62	57	100	100
1837	AB395_RS09345	WP_014328772.1	hypothetical protein			93	100
1838	AB395_RS09350	None	hypothetical protein
1839	AB395_RS09355	WP_095694215.1	IS66 family insertion sequence hypothetical protein	100	100		62	96	100
1840	AB395_RS09360	WP_014330938.1	IS66 family insertion sequence hypothetical protein	100	100	100	89	100	100
1841	AB395_RS09365	WP_014330937.1	IS66 family transposase	100	32	100	100	78	100
1842	AB395_RS09370	WP_100209413.1	plasmid pRiA4b ORF-3 family protein			100	100		100
1843	AB395_RS09375	WP_014330935.1	hypothetical protein						100
1844	AB395_RS09380	None	hypothetical protein
1845	AB395_RS09385	WP_014328774.1	tail fiber domain-containing protein	100	100		100
1846	AB395_RS09390	WP_014328775.1	N-acetyltransferase				100
1847	AB395_RS09395	WP_037435746.1	hypothetical protein		100		100
1848	AB395_RS09400	None	hypothetical protein
1849	AB395_RS09405	WP_014328778.1	hypothetical protein				100
1850	AB395_RS09410	WP_014328779.1	hypothetical protein				100
1851	AB395_RS09415	WP_014328781.1	hypothetical protein				100
1852	AB395_RS09420	WP_014328782.1	hypothetical protein				100
1853	AB395_RS09425	WP_014328783.1	hypothetical protein				100
1854	AB395_RS09430	WP_037397219.1	hypothetical protein
1855	AB395_RS09435	WP_014328784.1	phage portal protein				100
1856	AB395_RS09440	None	DNA packaging protein
1857	AB395_RS09445	WP_014328786.1	GFA family protein	100	100	100	100	100
1858	AB395_RS09450	WP_014328787.1	DUF3309 domain-containing protein				100
1859	AB395_RS09455	WP_014328788.1	hypothetical protein			100	100
1860	AB395_RS09460	None	hypothetical protein
1861	AB395_RS09465	WP_080577610.1	hypothetical protein				100
1862	AB395_RS09470	WP_014328791.1	hypothetical protein				100
1863	AB395_RS09475	WP_012708439.1	hypothetical protein			100	100
1864	AB395_RS09480	WP_014328794.1	hypothetical protein				100
1865	AB395_RS09485	WP_080579515.1	BA14K family protein	52	47	100	100
1866	AB395_RS09490	None	BA14K family protein
1867	AB395_RS09495	WP_014328799.1	IS1182 family transposase		100		87		100
1868	AB395_RS09500	None	hypothetical protein
1869	AB395_RS09505	WP_080579514.1	hypothetical protein			100	100
1870	AB395_RS09510	WP_014328802.1	helix-turn-helix transcriptional regulator			100	100
1871	AB395_RS09515	WP_014328803.1	hypothetical protein			100	100
1872	AB395_RS09520	WP_037397205.1	hypothetical protein			100	100
1873	AB395_RS09525	WP_080579513.1	hypothetical protein				100
1874	AB395_RS09530	WP_014328806.1	pentapeptide repeat-containing protein	100	100	100	100	100
1875	AB395_RS09535	WP_080579516.1	hypothetical protein	100	100	100	100	100
1876	AB395_RS09540	WP_080579512.1	glycosyltransferase family 2 protein	100	100	100	100
1877	AB395_RS09545	WP_014328809.1	nodulation protein			100	100
1878	AB395_RS09555	WP_037448330.1	PhzF family phenazine biosynthesis protein	100	100	100	100	63
1879	AB395_RS09560	WP_037448328.1	DNA mismatch repair protein MutT	100	100	100	100	100
1880	AB395_RS09565	WP_037448325.1	endonuclease	100	100	100	100
1881	AB395_RS09570	WP_014328813.1	TIGR02594 family protein	100	100	100	100
1882	AB395_RS09575	WP_037397194.1	hypothetical protein
1883	AB395_RS09580	WP_037448323.1	S-(hydroxymethyl)glutathione synthase	100	100	61	100	98
1884	AB395_RS09585	WP_080578685.1	DUF1176 domain-containing protein				100
1885	AB395_RS09590	WP_037448321.1	hemolysin	73	34	100	56	100
1886	AB395_RS09595	WP_037448319.1	calcium-binding protein	82	38	94	100	99
1887	AB395_RS09600	WP_080577603.1	hypothetical protein				100
1888	AB395_RS09605	WP_086018626.1	hypothetical protein				100
1889	AB395_RS09610	WP_109023324.1	adenylate cyclase	50	55	22	100	100
1890	AB395_RS09615	WP_014328821.1	hypothetical protein				100
1891	AB395_RS09620	WP_014328822.1	hypothetical protein				100
1892	AB395_RS09625	WP_100209366.1	hypothetical protein	100			100
1893	AB395_RS09630	WP_080577612.1	hypothetical protein				100
1894	AB395_RS09635	None	C4-dicarboxylate ABC transporter
1895	AB395_RS09640	WP_037397179.1	membrane protein	40	100	100	100	37
1896	AB395_RS09645	WP_014328827.1	C4-dicarboxylate ABC transporter	28	100	100	100	40
1897	AB395_RS09650	WP_014328828.1	sorbosone dehydrogenase family protein	100		100	100	64
1898	AB395_RS09655	WP_014328829.1	adenylate/guanylate cyclase domain-containing protein	71	69	100	100	86
1899	AB395_RS09660	WP_037397163.1	hypothetical protein
1900	AB395_RS09665	WP_014328830.1	cell division protein FtsZ	100	100	100	100	83
1901	AB395_RS09670	None	hypothetical protein
1902	AB395_RS09675	WP_014328831.1	hypothetical protein			100	100	100
1903	AB395_RS09680	WP_037448307.1	HAD-IIB family hydrolase			100	100
1904	AB395_RS09685	WP_037397160.1	glutathione S-transferase family protein	32	30	24	100	100
1905	AB395_RS09690	None	ABC transporter ATP-binding protein
1906	AB395_RS09695	WP_037448298.1	iron ABC transporter permease	100	100	100	100	40
1907	AB395_RS09700	WP_037448296.1	ABC transporter substrate-binding protein	100	100	100	100
1908	AB395_RS09705	WP_080579510.1	hypothetical protein
1909	AB395_RS09710	WP_037448292.1	IS66 family transposase	100	100	100	100	100	26
1910	AB395_RS09715	WP_037448290.1	IS66 family insertion sequence hypothetical protein	100	100	100	100	82	24
1911	AB395_RS09720	WP_100209418.1	IS66 family insertion sequence hypothetical protein	68	100	100	100	100	20
1912	AB395_RS09725	None	DNA mismatch repair protein MutT
1913	AB395_RS09730	WP_014328843.1	AI-2E family transporter	14	100	100	100	100
1914	AB395_RS09735	WP_014328845.1	efflux RND transporter periplasmic adaptor subunit	78	82	100	100	100
1915	AB395_RS09740	WP_037448287.1	multidrug efflux RND transporter permease subunit	51	89	100	100	100
1916	AB395_RS09745	WP_080579509.1	methyltransferase domain-containing protein	100	100	44	100	100	39
1917	AB395_RS09750	WP_037448281.1	short-chain dehydrogenase	100	100	41	100	41
1918	AB395_RS09755	WP_037448278.1	TetR/AcrR family transcriptional regulator	100	100		100
1919	AB395_RS09760	WP_037448275.1	glutathione S-transferase family protein	100	100	100	100
1920	AB395_RS09765	WP_037448272.1	aldo/keto reductase	100	100	100	100	100
1921	AB395_RS09770	WP_037436231.1	nuclear transport factor 2 family protein	100	100		100
1922	AB395_RS09775	WP_037448268.1	acyltransferase	100		100	100	100
1923	AB395_RS09780	WP_014328853.1	PLP-dependent aminotransferase family protein	100	100	100	100	100
1924	AB395_RS09785	WP_014328854.1	ABC transporter substrate-binding protein	72	73	72	100
1925	AB395_RS09790	WP_014328855.1	adenylate/guanylate cyclase domain-containing protein	100	100	100	100	76
1926	AB395_RS09795	None	SAM-dependent methyltransferase
1927	AB395_RS09800	WP_014328858.1	aldo/keto reductase	32	33	32	100	47
1928	AB395_RS09805	WP_014328859.1	ketol-acid reductoisomerase	100	100	100	100	100
1929	AB395_RS09810	WP_014328860.1	TetR/AcrR family transcriptional regulator	100	100	100	100	72
1930	AB395_RS09815	WP_037448256.1	macrolide transporter subunit MacA	100	100	100	100	100	7
1931	AB395_RS09820	WP_014328862.1	MacB family efflux pump subunit	100	100	100	100	100	35
1932	AB395_RS09825	WP_014328863.1	hypothetical protein	49	55	100	100	75
1933	AB395_RS09830	WP_109023325.1	hypothetical protein
1934	AB395_RS09835	WP_037448251.1	thermonuclease family protein	100	100	100	100
1935	AB395_RS09840	WP_037433819.1	aminoglycoside phosphotransferase			100	100
1936	AB395_RS09845	WP_037433817.1	NAD(P)/FAD-dependent oxidoreductase	100	100	100	100	100
1937	AB395_RS09850	WP_014328868.1	Lrp/AsnC family transcriptional regulator	100	100	100	100	72
1938	AB395_RS09855	WP_037433816.1	aspartate/glutamate racemase family protein	100	100	100	100	100
1939	AB395_RS09860	WP_037433814.1	transcriptional regulator	100	100	100	100	100
1940	AB395_RS09865	WP_037448241.1	SDR family NAD(P)-dependent oxidoreductase	100	100	100	100
1941	AB395_RS09870	WP_037448239.1	2-hydroxychromene-2-carboxylate isomerase	100	100		100	100
1942	AB395_RS09875	WP_037448236.1	DUF983 domain-containing protein	100	100	100	100	97
1943	AB395_RS09880	WP_037400962.1	PLP-dependent aminotransferase family protein	100	100	100	100	100
1944	AB395_RS09885	WP_014328875.1	["pyridoxine 5'-phosphate synthase"]	100	100	100	100	100
1945	AB395_RS09890	WP_037400959.1	DUF899 domain-containing protein	100	100	100	100	43
1946	AB395_RS09895	WP_037448222.1	hypothetical protein	91	23	100	100
1947	AB395_RS09900	WP_014328878.1	MerR family DNA-binding transcriptional regulator	100	100		100
1948	AB395_RS09905	WP_014328879.1	membrane protein		100	100	100
1949	AB395_RS09910	WP_037400952.1	EF-hand domain-containing protein		100	100		100
1950	AB395_RS09915	WP_037448227.1	hypothetical protein		100	100	100
1951	AB395_RS09920	WP_037448219.1	hypothetical protein	100	100	100	100
1952	AB395_RS09925	WP_014328883.1	hypothetical protein	64	100	100	100
1953	AB395_RS09930	WP_080579508.1	hypothetical protein	21	100	100	100
1954	AB395_RS09935	None	hypothetical protein
1955	AB395_RS09940	WP_109023326.1	hypothetical protein
1956	AB395_RS09945	WP_014328887.1	ferrichrome ABC transporter permease	100	82	10	9
1957	AB395_RS09950	WP_014328888.1	LysE family translocator	95	39	30	100	100
1958	AB395_RS09955	WP_037400932.1	ATP-binding protein	100	100	100	100	100
1959	AB395_RS09960	WP_037437301.1	AbrB family transcriptional regulator		100	100	100
1960	AB395_RS09965	WP_037448210.1	lipoprotein	100	100	100	100	100
1961	AB395_RS09970	WP_014328892.1	RNA polymerase sigma factor	100	100	100	100	100
1962	AB395_RS09975	WP_014328893.1	anti-sigma factor	100	100	100	100	100
1963	AB395_RS09980	WP_014328894.1	nitrile hydratase accessory protein	100	100	100	100	100
1964	AB395_RS09985	WP_014328895.1	nitrile hydratase subunit beta	100	100	100	100	100
1965	AB395_RS09990	WP_014328896.1	nitrile hydratase subunit alpha		100	100	100	100
1966	AB395_RS09995	WP_014328897.1	oxidoreductase	100	100	100	10	100
1967	AB395_RS10000	WP_014328898.1	DUF2269 domain-containing protein	100	100	100		100
1968	AB395_RS10005	None	lysine transporter LysE
1969	AB395_RS10010	WP_037448190.1	hypothetical protein
1970	AB395_RS10015	None	hypothetical protein
1971	AB395_RS10020	WP_014328901.1	aldo/keto reductase	100	100	100	100	100
1972	AB395_RS10025	WP_014327105.1	IS4 family transposase	100		100	100
1973	AB395_RS10030	WP_012708543.1	acetolactate synthase small subunit	100	100	100	100	100
1974	AB395_RS10035	WP_037402826.1	acetolactate synthase 3 large subunit	100	100	100	100	100
1975	AB395_RS10040	WP_037448184.1	DUF87 domain-containing protein	100	100	100	100	100
1976	AB395_RS10045	WP_080579505.1	hypothetical protein			100	100
1977	AB395_RS10050	WP_080579504.1	tRNA (adenosine(37)-N6)-dimethylallyltransferase MiaA	100	100	100	100	100
1978	AB395_RS10055	WP_037402824.1	phosphoserine phosphatase SerB	100	100	100	100	100
1979	AB395_RS10060	WP_014328906.1	N-acetyltransferase		100	100	100
1980	AB395_RS10065	WP_037402821.1	Do family serine endopeptidase	100	100	100	100	100	20
1981	AB395_RS10070	WP_037448178.1	ACT domain-containing protein			100	100
1982	AB395_RS10075	WP_012708553.1	DUF2065 domain-containing protein				100
1983	AB395_RS10080	WP_014328909.1	protease modulator HflC	100	100	100	100	100
1984	AB395_RS10085	WP_014328910.1	FtsH protease activity modulator HflK	100	100	100	100	100
1985	AB395_RS10090	WP_014328911.1	dihydrofolate reductase	100	100	100	100	100
1986	AB395_RS10095	WP_014328912.1	glutathione S-transferase	100	99	100	100	100
1987	AB395_RS10100	WP_014328913.1	thymidylate synthase	100	100	100	100	100
1988	AB395_RS10110	WP_014328914.1	hypothetical protein	100	100	100	100	100
1989	AB395_RS10115	WP_014328915.1	DUF4169 domain-containing protein	100	100	100	100
1990	AB395_RS10120	WP_014328916.1	aryl-sulfate sulfotransferase	100	100	100	100	100
1991	AB395_RS10125	WP_037448175.1	AsmA family protein	100	100	100	100	100
1992	AB395_RS10130	WP_037448172.1	FAD-binding protein	100	100	100	100	100
1993	AB395_RS10135	WP_080578662.1	hypothetical protein				100
1994	AB395_RS10140	WP_037433750.1	DUF1772 domain-containing protein			100	100
1995	AB395_RS10145	WP_037433748.1	AcrB/AcrD/AcrF family protein	100	100	100	100	99
1996	AB395_RS10150	WP_037433745.1	efflux RND transporter periplasmic adaptor subunit	100	100	100	100	100
1997	AB395_RS10155	WP_037448169.1	cyclase family protein			100	100	100
1998	AB395_RS10160	WP_037433740.1	carboxymuconolactone decarboxylase family protein	100		100	100	100
[truncated: 4,692 more rows]
