# Supplementary material for: Metabolic Analyses of Nitrogen Fixation in the Soybean Microsymbiont Sinorhizobium fredii Using Constraint-Based Modeling
Source: mSystems. 2020 Feb 18;5(1):e00516-19. doi: 10.1128/mSystems.00516-19 (PMC7029217; doi:10.1128/mSystems.00516-19)
Supplement: TABLE S8 [file mSystems.00516-19-st008.xlsx]

## Sheet: Sheet2
Table S8: List of metabolites included in the reconstruction of iCC541.
Met #	Abbr.	Metabolite Names	Charge	Formula	KEGG ID	KBase ID	BIGG ID	MetaNetX ID
1	atp[c]	ATP	-3	C10H13N5O13P3	C00002	cpd00002	atp_c	MNXM3
2	g1p[c]	D-Glucose 1-phosphate	-1	C6H12O9P	C00103	cpd00089	g1p_c	MNXM89588
3	h[c]	H+	1	H	C00080	cpd00067	h_c	MNXM1
4	ppi[c]	pyrophosphate	-2	H2O7P2	C00013	cpd00012	ppi_c	MNXM11
5	adpglc[c]	ADPglucose	-2	C16H23N5O15P2	C00498	cpd00387	adpglc_c	MNXM561
6	h2o[c]	H2O	0	H2O	C00001	cpd00001	h2o_c	MNXM2
7	gln__L[c]	L-Glutamine	0	C5H10N2O3	C00064	cpd00053	gln__L_c	MNXM37
8	glu__L[c]	L-Glutamate	-1	C5H8NO4	C00025	cpd00023	glu__L_c	MNXM89557
9	nh3[c]	Ammonia	0	H3N	C00014	cpd00013	nh3_c	MNXM15
10	nadh[c]	Nicotinamide adenine dinucleotide - reduced	-2	C21H27N7O14P2	C00004	cpd00004	nadh_c	MNXM10
11	aacoa[c]	Acetoacetyl-CoA	-3	C25H37N7O18P3S	C00332	cpd00279	aacoa_c	MNXM133
12	nad[c]	Nicotinamide adenine dinucleotide	-1	C21H26N7O14P2	C00003	cpd00003	nad_c	MNXM8
13	3hbcoa[c]	(S)-3-Hydroxybutanoyl-CoA	-3	C25H39N7O18P3S	C01144	cpd00842	3hbcoa_c	MNXM446
14	s[c]	sulfur atom	0	S	C00087	cpd00074	s_c	MNXM162285
15	fe2[c]	Fe2+	2	Fe	C14818	cpd10515	fe2_c	MNXM111
16	Iron[c]	Iron sulfur cluster	8	S4Fe4	none	cpdFe4S4	[]	[]
17	nadph[c]	Nicotinamide adenine dinucleotide phosphate - reduced	-3	C21H27N7O17P3	C00005	cpd00005	nadph_c	MNXM6
18	3odecACP[c]	3-Oxodecanoyl-[acyl-carrier protein]	-1	C21H36N2O8PSR	C05753	cpd11487	3odecACP_c	MNXM26616
19	nadp[c]	Nicotinamide adenine dinucleotide phosphate	-2	C21H26N7O17P3	C00006	cpd00006	nadp_c	MNXM5
20	3hdecACP[c]	(R)-3-Hydroxydecanoyl-[acyl-carrier protein]	-1	C21H38N2O8PSR	C04619	cpd11482	3hdecACP_c	MNXM7127
21	coa[c]	Coenzyme A	-3	C21H33N7O16P3S	C00010	cpd00010	coa_c	MNXM12
22	hdca[c]	Hexadecanoate (n-C16:0)	-1	C16H31O2	C00249	cpd00214	hdca_c	MNXM108
23	amp[c]	AMP	-1	C10H13N5O7P	C00020	cpd00018	amp_c	MNXM14
24	pmtcoa[c]	Palmitoyl-CoA (n-C16:0CoA)	-3	C37H63N7O17P3S	C00154	cpd00134	pmtcoa_c	MNXM88
25	duri[c]	Deoxyuridine	0	C9H12N2O5	C00526	cpd00412	duri_c	MNXM492
26	pi[c]	orthophosphate	-2	HO4P	C00009	cpd00009	pi_c	MNXM9
27	2dr1p[c]	2-Deoxy-D-ribose 1-phosphate	-1	C5H10O7P	C00672	cpd00509	2dr1p_c	MNXM789
28	ura[c]	Uracil	0	C4H4N2O2	C00106	cpd00092	ura_c	MNXM158
29	g6p[c]	D-Glucose 6-phosphate	-1	C6H12O9P	C00092	cpd00079	g6p_c	MNXM160
30	6pgl[c]	6-phospho-D-glucono-1,5-lactone	-1	C6H10O9P	C01236	cpd00911	6pgl_c	MNXM429
31	3c4mop[c]	3-Carboxy-4-methyl-2-oxopentanoate	-2	C7H8O5	C04236	cpd02605	3c4mop_c	MNXM1602
32	co2[c]	CO2	0	CO2	C00011	cpd00011	co2_c	MNXM13
33	4mop[c]	4-Methyl-2-oxopentanoate	-1	C6H9O3	C00233	cpd00200	4mop_c	MNXM404
34	ahcys[c]	S-Adenosyl-L-homocysteine	0	C14H20N6O5S	C00021	cpd00019	ahcys_c	MNXM19
35	hcys__L[c]	L-Homocysteine	0	C4H9NO2S	C00155	cpd00135	hcys__L_c	MNXM123
36	adn[c]	Adenosine	0	C10H13N5O4	C00212	cpd00182	adn_c	MNXM212
37	ac[c]	Acetate	-1	C2H3O2	C00033	cpd00029	ac_c	MNXM26
38	accoa[c]	Acetyl-CoA	-3	C23H35N7O17P3S	C00024	cpd00022	accoa_c	MNXM21
39	dmbzid[c]	5,6-Dimethylbenzimidazole	0	C9H10N2	C03114	cpd01997	dmbzid_c	MNXM1531
40	nicrnt[c]	Nicotinate D-ribonucleotide	-1	C11H13NO9P	C01185	cpd00873	nicrnt_c	MNXM194
41	5prdmbz[c]	N1-(5-Phospho-alpha-D-ribosyl)-5,6-dimethylbenzimidazole	-1	C14H18N2O7P	C04778	cpd02904	5prdmbz_c	MNXM1224
42	nac[c]	Nicotinate	-1	C6H4NO2	C00253	cpd00218	nac_c	MNXM274
43	orot5p[c]	Orotidine 5-phosphate	-2	C10H11N2O11P	C01103	cpd00810	orot5p_c	MNXM519
44	prpp[c]	5-Phosphoribosyl diphosphate	-3	C5H10O14P3	C00119	cpd00103	prpp_c	MNXM91
45	orot[c]	Orotate	-1	C5H3N2O4	C00295	cpd00247	orot_c	MNXM235
46	3htdcoa[c]	(S)-3-Hydroxytetradecanoyl-CoA	-3	C35H59N7O18P3S	C05260	cpd03115	3htdcoa_c	MNXM767
47	3otdcoa[c]	3-Oxotetradecanoyl-CoA	-3	C35H57N7O18P3S	C05261	cpd12689	3otdcoa_c	MNXM707
48	ser__L[c]	L-Serine	0	C3H7NO3	C00065	cpd00054	ser__L_c	MNXM53
49	cyst__L[c]	L-Cystathionine	0	C7H14N2O4S	C02291	cpd00424	cyst__L_c	MNXM319
50	o2[c]	O2	0	O2	C00007	cpd00007	o2_c	MNXM4
51	thbpt[c]	Tetrahydrobiopterin	0	C9H15N5O3	C00272	cpd00233	thbpt_c	[]
52	phe__L[c]	L-Phenylalanine	0	C9H11NO2	C00079	cpd00066	phe__L_c	MNXM97
53	tyr__L[c]	L-Tyrosine	0	C9H11NO3	C00082	cpd00069	tyr__L_c	MNXM76
54	dhbpt[c]	6,7-Dihydrobiopterin	0	C9H13N5O3	C00268	cpd00231	dhbpt_c	[]
55	xu5p__D[c]	D-Xylulose 5-phosphate	-1	C5H10O8P	C00231	cpd00198	xu5p__D_c	MNXM186
56	r5p[c]	alpha-D-Ribose 5-phosphate	-1	C5H10O8P	C03736	cpd19028	r5p_c	MNXM15900
57	g3p[c]	Glyceraldehyde 3-phosphate	-1	C3H6O6P	C00118	cpd00102	g3p_c	MNXM74
58	s7p[c]	Sedoheptulose 7-phosphate	-1	C7H14O10P	C05382	cpd00238	s7p_c	MNXM271
59	csn[c]	Cytosine	0	C4H5N3O	C00380	cpd00307	csn_c	MNXM761
60	3c2hmp[c]	3-Carboxy-2-hydroxy-4-methylpentanoate	-2	C7H10O5	C04411	cpd02693	3c2hmp_c	MNXM891
61	dgtp[c]	dGTP	-3	C10H13N5O13P3	C00286	cpd00241	dgtp_c	MNXM344
62	pppi[c]	triphosphate	-4	HO10P3	C00536	cpd00421	pppi_c	MNXM332
63	dgsn[c]	Deoxyguanosine	0	C10H13N5O4	C00330	cpd00277	dgsn_c	MNXM647
64	d5kg[c]	DKH	-1	C6H9O6	C06892	cpd04242	d5kg_c	[]
65	adp[c]	ADP	-2	C10H13N5O10P2	C00008	cpd00008	adp_c	MNXM7
66	d5kgp[c]	DKHP	-2	C6H9O9P	C06893	cpd02721	d5kgp_c	[]
67	gdp[c]	GDP	-2	C10H13N5O11P2	C00035	cpd00031	gdp_c	MNXM30
68	gtp[c]	GTP	-3	C10H13N5O14P3	C00044	cpd00038	gtp_c	MNXM51
69	dcdp[c]	dCDP	-2	C9H13N3O10P2	C00705	cpd00533	dcdp_c	MNXM411
70	dctp[c]	dCTP	-3	C9H13N3O13P3	C00458	cpd00356	dctp_c	MNXM360
71	qh2[c]	Ubiquinol	0	C19H28O4	C00390	cpd11665	qh2_c	MNXM202
72	q[c]	Ubiquinone	0	C19H26O4	C00399	cpd11669	q_c	MNXM176
73	h[e]	H+	1	H	C00080	cpd00067	h_e	MNXM1
74	4pasp[c]	4-Phospho-L-aspartate	-1	C4H7NO7P	C03082	cpd01977	4pasp_c	MNXM1177
75	aspsa[c]	L-Aspartate 4-semialdehyde	0	C4H7NO3	C00441	cpd00346	aspsa_c	MNXM361
76	10fthf[c]	10-Formyltetrahydrofolate	-2	C20H21N7O7	C00234	cpd00201	10fthf_c	MNXM237
77	thf[c]	5,6,7,8-Tetrahydrofolate	-2	C19H21N7O6	C00101	cpd00087	thf_c	MNXM79
78	for[c]	Formate	-1	CHO2	C00058	cpd00047	for_c	MNXM39
79	ahdt[c]	2-Amino-4-hydroxy-6-(erythro-1,2,3-trihydroxypropyl)dihydropteridine triphosphate	-3	C9H13N5O13P3	C04895	cpd02978	ahdt_c	MNXM397
80	ru5p__D[c]	D-Ribulose 5-phosphate	-1	C5H10O8P	C00199	cpd00171	ru5p__D_c	MNXM145
81	cdp[c]	CDP	-2	C9H13N3O11P2	C00112	cpd00096	cdp_c	MNXM220
82	trdrd[c]	Reduced thioredoxin	0	H2R	C00342	cpd11421	trdrd_c	MNXM96993
83	trdox[c]	Oxidized thioredoxin	0	R	C00343	cpd11420	trdox_c	MNXM148
84	3hdcoa[c]	(S)-3-Hydroxydecanoyl-CoA	-3	C31H51N7O18P3S	C05264	cpd03118	3hdcoa_c	MNXM674
85	dc2coa[c]	trans-Dec-2-enoyl-CoA	-3	C31H49N7O17P3S	C05275	cpd03129	dc2coa_c	MNXM580
86	asp__L[c]	L-Aspartate	-1	C4H6NO4	C00049	cpd00041	asp__L_c	MNXM42
87	fum[c]	Fumarate	-2	C4H2O4	C00122	cpd00106	fum_c	MNXM93
88	glu5sa[c]	L-Glutamate 5-semialdehyde	0	C5H9NO3	C01165	cpd00858	glu5sa_c	MNXM245
89	1pyr5c[c]	1-Pyrroline-5-carboxylate	-1	C5H6NO2	C03912	cpd02431	1pyr5c_c	MNXM1617
90	dxyl5p[c]	1-deoxy-D-xylulose 5-phosphate	-1	C5H10O7P	C11437	cpd08289	dxyl5p_c	MNXM622
91	2me4p[c]	2-C-methyl-D-erythritol 4-phosphate	-1	C5H12O7P	C11434	cpd08286	2me4p_c	MNXM1626
92	mal__L[e]	L-Malate	-2	C4H4O5	C00149	cpd00130	mal__L_e	MNXM98
93	mal__L[c]	L-Malate	-2	C4H4O5	C00149	cpd00130	mal__L_c	MNXM98
94	cbi[c]	Cobinamide	3	C48H73N11O8Co	C05774	cpd03422	cbi_c	MNXM1549
95	adocbi[c]	Adenosyl cobinamide	2	C58H85N16O11Co	C06508	cpd03918	adocbi_c	MNXM90790
96	3ig3p[c]	C-(3-Indolyl)-glycerol 3-phosphate	-1	C11H13NO6P	C03506	cpd02210	3ig3p_c	MNXM866
97	indole[c]	Indole	0	C8H7N	C00463	cpd00359	indole_c	MNXM377
98	3mop[c]	(S)-3-Methyl-2-oxopentanoate	-1	C6H9O3	C00671	cpd00508	3mop_c	MNXM439
99	akg[c]	2-Oxoglutarate	-2	C5H4O5	C00026	cpd00024	akg_c	MNXM20
100	ile__L[c]	L-Isoleucine	0	C6H13NO2	C00407	cpd00322	ile__L_c	MNXM231
101	2dda7p[c]	2-Dehydro-3-deoxy-D-arabino-heptonate 7-phosphate	-2	C7H11O10P	C04691	cpd02857	2dda7p_c	MNXM1219
102	3dhq[c]	3-Dehydroquinate	-1	C7H9O6	C00944	cpd00699	3dhq_c	MNXM478
103	pyr[c]	Pyruvate	-1	C3H3O3	C00022	cpd00020	pyr_c	MNXM23
104	trp__L[c]	L-Tryptophan	0	C11H12N2O2	C00078	cpd00065	trp__L_c	MNXM94
105	adhlam[c]	S-Acetyldihydrolipoamide	0	C10H19NO2S2	C01136	cpd00836	adhlam_c	[]
106	dhlam[c]	Dihydrolipoamide (pyruvate dehydrogenase)	0	C8H17NOS2	C00579	cpd00449	dhlam_c	[]
107	fdxrd[c]	ferredoxin (reduced) 2[4Fe-4S]	5	R	C00138	cpd11620	fdxrd_c	MNXM169
108	fdxox[c]	ferredoxin (oxidized) 2[4Fe-4S]	6	R	C00139	cpd11621	fdxox_c	MNXM178
109	hco3[c]	Bicarbonate	-1	CHO3	C01353	cpd00242	hco3_c	MNXM60
110	met__L[c]	L-Methionine	0	C5H11NO2S	C00073	cpd00060	met__L_c	MNXM61
111	amet[c]	S-Adenosyl-L-methionine	1	C15H23N6O5S	C00019	cpd00017	amet_c	MNXM16
112	6hmhpt[c]	6-hydroxymethyl dihydropterin	0	C7H9N5O2	C01300	cpd00954	6hmhpt_c	MNXM937
113	6hmhptpp[c]	6-hydroxymethyl-dihydropterin pyrophosphate	-2	C7H9N5O8P2	C04807	cpd02920	6hmhptpp_c	MNXM1160
114	thr__L[c]	L-Threonine	0	C4H9NO3	C00188	cpd00161	thr__L_c	MNXM142
115	2obut[c]	2-Oxobutanoate	-1	C4H5O3	C00109	cpd00094	2obut_c	MNXM159
116	6r5au[c]	6-(1-D-Ribitylamino)-5-aminouracil	0	C9H16N4O6	C04732	cpd02882	6r5au_c	[]
117	db4p[c]	3,4-dihydroxy-2-butanone 4-phosphate	-1	C4H8O6P	C15556	cpd11225	db4p_c	MNXM2323
118	dmlz[c]	6,7-Dimethyl-8-(1-D-ribityl)lumazine	0	C13H18N4O6	C04332	cpd02656	dmlz_c	MNXM1313
119	rnam[c]	N-Ribosylnicotinamide	1	C11H15N2O5	C03150	cpd02016	rnam_c	MNXM1115
120	ncam[c]	Nicotinamide	0	C6H6N2O	C00153	cpd00133	ncam_c	MNXM216
121	rib__D[c]	D-Ribose	0	C5H10O5	C00121	cpd00105	rib__D_c	MNXM242
122	3hhexACP[c]	(R)-3-Hydroxyhexanoyl-[acyl-carrier protein]	-1	C17H30N2O8PSR	C05747	cpd11479	3hhexACP_c	MNXM25370
123	thex2eACP[c]	trans-Hex-2-enoyl-[acyl-carrier protein]	-1	C17H28N2O7PSR	C05748	cpd11473	thex2eACP_c	MNXM24502
124	n2[e]	nitrogen	0	N2	C00697	cpd00528	n2_e	MNXM724
125	n2[c]	nitrogen	0	N2	C00697	cpd00528	n2_c	MNXM724
126	56dura[c]	5,6-dihydrouracil	0	C4H6N2O2	C00429	cpd00337	56dura_c	[]
127	cala[c]	N-Carbamoyl-beta-alanine	-1	C4H7N2O3	C02642	cpd01720	cala_c	[]
128	dhor__S[c]	(S)-Dihydroorotate	-1	C5H5N2O4	C00337	cpd00282	dhor__S_c	MNXM252
129	cbasp[c]	N-Carbamoyl-L-aspartate	-2	C5H6N2O5	C00438	cpd00343	cbasp_c	MNXM465
130	b2coa[c]	Crotonoyl-CoA	-3	C25H37N7O17P3S	C00877	cpd00650	b2coa_c	MNXM214
131	56dthm[c]	5,6-Dihydrothymine	0	C5H8N2O2	C00906	cpd00673	56dthm_c	[]
132	3uib[c]	3-Ureidoisobutyrate	-1	C5H9N2O3	C05100	cpd03034	3uib_c	[]
133	pdx5p[c]	Pyridoxine 5-phosphate	-1	C8H11NO6P	C00627	cpd00478	pdx5p_c	MNXM454
134	pydx5p[c]	Pyridoxal 5-phosphate	-1	C8H9NO6P	C00018	cpd00016	pydx5p_c	MNXM161
135	h2o2[c]	Hydrogen peroxide	0	H2O2	C00027	cpd00025	h2o2_c	MNXM22
136	adocbip[c]	Adenosyl cobinamide phosphate	0	C58H84N16O14PCo	C06509	cpd03919	adocbip_c	MNXM856
137	pep[c]	Phosphoenolpyruvate	-2	C3H3O6P	C00074	cpd00061	pep_c	MNXM73
138	hom__L[c]	L-Homoserine	0	C4H9NO3	C00263	cpd00227	hom__L_c	MNXM353
139	succoa[c]	Succinyl-CoA	-4	C25H36N7O19P3S	C00091	cpd00078	succoa_c	MNXM92
140	suchms[c]	O-Succinyl-L-homoserine	-1	C8H12NO6	C01118	cpd00822	suchms_c	MNXM820
141	2mecdp[c]	2-C-methyl-D-erythritol 2,4-cyclodiphosphate	-2	C5H10O9P2	C11453	cpd08301	2mecdp_c	MNXM1168
142	h2mb4p[c]	1-hydroxy-2-methyl-2-(E)-butenyl 4-diphosphate	-2	C5H10O8P2	C11811	cpd08615	h2mb4p_c	MNXM606
143	4izp[c]	4-Imidazolone-5-propanoate	-1	C6H7N2O3	C03680	cpd02311	4izp_c	[]
144	forglu[c]	N-Formimidoyl-L-glutamate	-1	C6H9N2O4	C00439	cpd00344	forglu_c	[]
145	skm[c]	Shikimate	-1	C7H9O5	C00493	cpd00383	skm_c	MNXM602
146	skm5p[c]	Shikimate 5-phosphate	-2	C7H9O8P	C03175	cpd02030	skm5p_c	MNXM1265
147	acorn[c]	N2-Acetyl-L-ornithine	0	C7H14N2O3	C00437	cpd00342	acorn_c	MNXM817
148	acglu[c]	N-Acetyl-L-glutamate	-2	C7H9NO5	C00624	cpd00477	acglu_c	MNXM730
149	orn[c]	Ornithine	1	C5H13N2O2	C00077	cpd00064	orn_c	MNXM89689
150	gly[c]	Glycine	0	C2H5NO2	C00037	cpd00033	gly_c	MNXM29
151	acald[c]	Acetaldehyde	0	C2H4O	C00084	cpd00071	acald_c	MNXM75
152	3hocoa[c]	(S)-3-Hydroxyoctanoyl-CoA	-3	C29H47N7O18P3S	C05266	cpd03120	3hocoa_c	MNXM766
153	3oocoa[c]	3-Oxooctanoyl-CoA	-3	C29H45N7O18P3S	C05267	cpd03121	3oocoa_c	MNXM706
154	3psme[c]	5-O-(1-Carboxyvinyl)-3-phosphoshikimate	-3	C10H10O10P	C01269	cpd00932	3psme_c	MNXM1365
155	chor[c]	chorismate	-2	C10H8O6	C00251	cpd00216	chor_c	MNXM337
156	glu5p[c]	L-Glutamate 5-phosphate	-1	C5H9NO7P	C03287	cpd02097	glu5p_c	MNXM1280
157	fmn[c]	FMN	-1	C17H20N4O9P	C00061	cpd00050	fmn_c	MNXM119
158	ribflv[c]	Riboflavin	0	C17H20N4O6	C00255	cpd00220	ribflv_c	MNXM270
159	pydam[c]	Pyridoxamine	1	C8H13N2O2	C00534	cpd00419	pydam_c	MNXM548
160	pyam5p[c]	Pyridoxamine 5-phosphate	0	C8H13N2O5P	C00647	cpd00493	pyam5p_c	MNXM366
161	ump[c]	UMP	-1	C9H12N2O9P	C00105	cpd00091	ump_c	MNXM80
162	f6p[c]	D-Fructose 6-phosphate	-1	C6H12O9P	C00085	cpd00072	f6p_c	MNXM89621
163	cys__L[c]	L-Cysteine	0	C3H7NO2S	C00097	cpd00084	cys__L_c	MNXM55
164	glucys[c]	gamma-L-Glutamyl-L-cysteine	-1	C8H13N2O5S	C00669	cpd00506	glucys_c	MNXM412
165	gsn[c]	Guanosine	0	C10H13N5O5	C00387	cpd00311	gsn_c	MNXM401
166	gua[c]	Guanine	0	C5H5N5O	C00242	cpd00207	gua_c	MNXM259
167	r1p[c]	alpha-D-Ribose 1-phosphate	-1	C5H10O8P	C00620	cpd00475	r1p_c	MNXM295
168	imacp[c]	3-(Imidazol-4-yl)-2-oxopropyl phosphate	-1	C6H8N2O5P	C01267	cpd00930	imacp_c	MNXM1456
169	hisp[c]	L-Histidinol phosphate	0	C6H12N3O4P	C01100	cpd00807	hisp_c	MNXM1482
170	2dhp[c]	2-Dehydropantoate	-1	C6H9O4	C00966	cpd00712	2dhp_c	MNXM959
171	pant__R[c]	(R)-Pantoate	-1	C6H11O4	C00522	cpd00408	pant__R_c	MNXM593
172	pram[c]	5-Phospho-beta-D-ribosylamine	0	C5H12NO7P	C03090	cpd01982	pram_c	MNXM90003
173	gar[c]	N1-(5-Phospho-D-ribosyl)glycinamide	0	C7H15N2O8P	C03838	cpd02394	gar_c	MNXM463
174	myrsACP[c]	Myristoyl-ACP (n-C14:0ACP)	-1	C25H46N2O7PSR	C05761	cpd11466	myrsACP_c	MNXM89779
175	malACP[c]	Malonyl_ACP	-2	C14H21N2O9PSR	C01209	cpd11492	malACP_c	MNXM184
176	ACP[c]	acyl carrier protein	-1	C11H20N2O6PSR	C00229	cpd11493	ACP_c	MNXM925
177	3opalmACP[c]	3-Oxohexadecanoyl-[acyl-carrier protein]	-1	C27H48N2O8PSR	C05762	cpd11485	3opalmACP_c	MNXM4345
178	imp[c]	IMP	-1	C10H12N4O8P	C00130	cpd00114	imp_c	MNXM125
179	xmp[c]	Xanthosine 5-phosphate	-1	C10H12N4O9P	C00655	cpd00497	xmp_c	MNXM298
180	ipdp[c]	Isopentenyl diphosphate	-2	C5H10O7P2	C00129	cpd00113	ipdp_c	MNXM83
181	dudp[c]	dUDP	-2	C9H12N2O11P2	C01346	cpd00978	dudp_c	MNXM572
182	dutp[c]	dUTP	-3	C9H12N2O14P3	C00460	cpd00358	dutp_c	MNXM452
183	ctp[c]	CTP	-3	C9H13N3O14P3	C00063	cpd00052	ctp_c	MNXM63
184	34hpp[c]	3-(4-Hydroxyphenyl)pyruvate	-1	C9H7O4	C01179	cpd00868	34hpp_c	MNXM153
185	ppp9[c]	Protoporphyrin	-2	C34H32N4O4	C02191	cpd01476	ppp9_c	MNXM346
186	pheme[c]	Protoheme	-2	C34H30N4O4Fe	C00032	cpd00028	pheme_c	MNXM249
187	23dhmb[c]	(R)-2,3-Dihydroxy-3-methylbutanoate	-1	C5H9O4	C04039	cpd02498	23dhmb_c	MNXM114097
188	alac__S[c]	(S)-2-Acetolactate	-1	C5H7O4	C06010	cpd00668	alac__S_c	MNXM114079
189	3hhdcoa[c]	(S)-3-Hydroxyhexadecanoyl-CoA	-3	C37H63N7O18P3S	C05258	cpd03113	3hhdcoa_c	MNXM825
190	hdd2coa[c]	trans-Hexadec-2-enoyl-CoA	-3	C37H61N7O17P3S	C05272	cpd03126	hdd2coa_c	MNXM581
191	3mob[c]	3-Methyl-2-oxobutanoate	-1	C5H7O3	C00141	cpd00123	3mob_c	MNXM238
192	3c3hmp[c]	3-Carboxy-3-hydroxy-4-methylpentanoate	-2	C7H10O5	C02504	cpd01646	3c3hmp_c	MNXM985
193	e4p[c]	D-Erythrose 4-phosphate	-1	C4H8O7P	C00279	cpd00236	e4p_c	MNXM258
194	4per[c]	4-Phospho-D-erythronate	-2	C4H7O8P	C03393	cpd02147	4per_c	MNXM1407
195	pphn[c]	Prephenate	-2	C10H8O6	C00254	cpd00219	pphn_c	MNXM503
196	phpyr[c]	Phenylpyruvate	-1	C9H7O3	C00166	cpd00143	phpyr_c	MNXM210
197	ptrc[c]	Putrescine	2	C4H14N2	C00134	cpd00118	ptrc_c	MNXM118
198	acACP[c]	Acetyl-ACP	-1	C13H22N2O7PSR	C03939	cpd11494	acACP_c	MNXM1269
199	actACP[c]	Acetoacetyl-ACP	-1	C15H24N2O8PSR	C05744	cpd11488	actACP_c	MNXM1223
200	glu__L[e]	L_Glutamate	-1	C5H8NO4	C00025	cpd00023	glu__L_e	MNXM89557
201	inost[c]	myo-Inositol	0	C6H12O6	C00137	cpd00121	inost_c	MNXM127
202	inost[e]	myo-Inositol	0	C6H12O6	C00137	cpd00121	inost_e	MNXM127
203	succ[c]	Succinate	-2	C4H4O4	C00042	cpd00036	succ_c	MNXM25
204	fad[c]	Flavin adenine dinucleotide oxidized	-2	C27H31N9O15P2	C00016	cpd00015	fad_c	MNXM33
205	fadh2[c]	Flavin adenine dinucleotide reduced	-2	C27H33N9O15P2	C01352	cpd00982	fadh2_c	MNXM38
206	utp[c]	UTP	-3	C9H12N2O15P3	C00075	cpd00062	utp_c	MNXM121
207	rna[c]	RNA	-3	C9.5H10.75N3.75O7P	C00046	cpd11613	[]	[]
208	dhap[c]	Dihydroxyacetone phosphate	-1	C3H6O6P	C00111	cpd00095	dhap_c	MNXM77
209	gmp[c]	GMP	-1	C10H13N5O8P	C00144	cpd00126	gmp_c	MNXM113
210	dgdp[c]	dGDP	-2	C10H13N5O10P2	C00361	cpd00295	dgdp_c	MNXM436
211	25aics[c]	(S)-2-[5-Amino-1-(5-phospho-D-ribosyl)imidazole-4-carboxamido]succinate	-3	C13H16N4O12P	C04823	cpd02921	25aics_c	MNXM32478
212	aicar[c]	5-Amino-1-(5-Phospho-D-ribosyl)imidazole-4-carboxamide	-1	C9H14N4O8P	C04677	cpd02851	aicar_c	MNXM365
213	histd[c]	L-Histidinol	1	C6H12N3O	C00860	cpd00641	histd_c	MNXM1281
214	his__L[c]	L-Histidine	0	C6H9N3O2	C00135	cpd00119	his__L_c	MNXM134
215	dump[c]	dUMP	-1	C9H12N2O8P	C00365	cpd00299	dump_c	MNXM234
216	acg5p[c]	N-Acetyl-L-glutamyl 5-phosphate	-2	C7H10NO8P	C04133	cpd02552	acg5p_c	MNXM1384
217	dnad[c]	Deamino-NAD+	-2	C21H24N6O15P2	C00857	cpd00638	dnad_c	MNXM309
218	2ahethmpp[c]	Hydroxy ethyl Thiamin diphosphate	-1	C14H21N4O8P2S	C05125	cpd03049	2ahethmpp_c	[]
219	thmpp[c]	Thiamine diphosphate	-1	C12H17N4O7P2S	C00068	cpd00056	thmpp_c	MNXM256
220	ins[c]	Inosine	0	C10H12N4O5	C00294	cpd00246	ins_c	MNXM334
221	hxan[c]	Hypoxanthine	0	C5H4N4O	C00262	cpd00226	hxan_c	MNXM213
222	urcan[c]	Urocanate	-1	C6H5N2O2	C00785	cpd00581	urcan_c	[]
223	pydxn[c]	Pyridoxine	0	C8H11NO3	C00314	cpd00263	pydxn_c	MNXM419
224	xan[c]	Xanthine	0	C5H4N4O2	C00385	cpd00309	xan_c	MNXM174
225	succ[e]	Succinate	-2	C4H4O4	C00042	cpd00036	succ_e	MNXM25
226	ala__L[c]	L-Alanine	0	C3H7NO2	C00041	cpd00035	ala__L_c	MNXM32
227	dad_2[c]	Deoxyadenosine	0	C10H13N5O3	C00559	cpd00438	dad_2_c	MNXM625
228	ade[c]	Adenine	0	C5H5N5	C00147	cpd00128	ade_c	MNXM168
229	dhnpt[c]	Dihydroneopterin	0	C9H13N5O4	C04874	cpd02961	dhnpt_c	MNXM993
230	26dap__M[c]	meso-2,6-Diaminoheptanedioate	0	C7H14N2O4	C00680	cpd00516	26dap__M_c	MNXM529
231	lys__L[c]	L-Lysine	1	C6H15N2O2	C00047	cpd00039	lys__L_c	MNXM78
232	nh3[e]	Ammonia	0	H3N	C00014	cpd00013	nh3_e	MNXM15
233	5aprbu[c]	5-Amino-6-(5-phosphoribitylamino)uracil	-1	C9H16N4O9P	C04454	cpd02720	5aprbu_c	MNXM1178
234	3dhsk[c]	3-Dehydroshikimate	-1	C7H7O5	C02637	cpd01716	3dhsk_c	MNXM611
235	asn__L[c]	L-Asparagine	0	C4H8N2O3	C00152	cpd00132	asn__L_c	MNXM147
236	tmrs2eACP[c]	trans-Tetradec-2-enoyl-[acyl-carrier protein]	-1	C25H44N2O7PSR	C05760	cpd11467	tmrs2eACP_c	MNXM24297
237	2ahbut[c]	(S)-2-Aceto-2-hydroxybutanoate	-1	C6H9O4	C06006	cpd00498	2ahbut_c	MNXM114220
238	gcald[c]	Glycolaldehyde	0	C2H4O2	C00266	cpd00229	gcald_c	MNXM349
239	oaa[c]	Oxaloacetate	-2	C4H2O5	C00036	cpd00032	oaa_c	MNXM46
240	cit[c]	Citrate	-3	C6H5O7	C00158	cpd00137	cit_c	MNXM131
241	grdp[c]	Geranyl diphosphate	-2	C10H18O7P2	C00341	cpd00283	grdp_c	MNXM100
242	frdp[c]	Farnesyl diphosphate	-2	C15H26O7P2	C00448	cpd00350	frdp_c	MNXM34
243	btcoa[c]	Butanoyl-CoA	-3	C25H39N7O17P3S	C00136	cpd00120	btcoa_c	MNXM233
244	3ohcoa[c]	3-Oxohexanoyl-CoA	-3	C27H41N7O18P3S	C05269	cpd03123	3ohcoa_c	MNXM717
245	5aizc[c]	5-amino-1-(5-phospho-D-ribosyl)imidazole-4-carboxylate	-1	C9H13N3O9P	C04751	cpd02893	5aizc_c	MNXM507
246	malcoa[c]	Malonyl_CoA	-4	C24H34N7O19P3S	C00083	cpd00070	malcoa_c	MNXM40
247	msa[c]	Malonate semialdehyde	-1	C3H3O3	C00222	cpd00191	msa_c	[]
248	prlp[c]	5-[(5-phospho-1-deoxyribulos-1-ylamino)methylideneamino]-1-(5-phosphoribosyl)imidazole-4-carboxamide	-2	C15H23N5O15P2	C04916	cpd02991	prlp_c	MNXM1408
249	eig3p[c]	D-erythro-1-(Imidazol-4-yl)glycerol 3-phosphate	-1	C6H10N2O6P	C04666	cpd02843	eig3p_c	MNXM1422
250	3hddcoa[c]	(S)-3-Hydroxydodecanoyl-CoA	-3	C33H55N7O18P3S	C05262	cpd03116	3hddcoa_c	MNXM733
251	3oddcoa[c]	3-Oxododecanoyl-CoA	-3	C33H53N7O18P3S	C05263	cpd03117	3oddcoa_c	MNXM705
252	23dhmp[c]	(R)-2,3-Dihydroxy-3-methylpentanoate	-1	C6H11O4	C06007	cpd02535	23dhmp_c	MNXM1202
253	3oddecACP[c]	3-Oxododecanoyl-[acyl-carrier protein]	-1	C23H40N2O8PSR	C05756	cpd11489	3oddecACP_c	MNXM28933
254	3hddecACP[c]	(R)-3-Hydroxydodecanoyl-[acyl-carrier protein]	-1	C23H42N2O8PSR	C05757	cpd11480	3hddecACP_c	MNXM27066
255	5aop[c]	5-Amino-4-oxopentanoate	0	C5H9NO3	C00430	cpd00338	5aop_c	MNXM405
256	ppbng[c]	Porphobilinogen	-1	C10H13N2O4	C00931	cpd00689	ppbng_c	MNXM554
257	3pg[c]	3-Phospho-D-glycerate	-2	C3H5O7P	C00197	cpd00169	3pg_c	MNXM126
258	13dpg[c]	3-Phospho-D-glyceroyl phosphate	-2	C3H6O10P2	C00236	cpd00203	13dpg_c	MNXM261
259	anth[c]	Anthranilate	-1	C7H6NO2	C00108	cpd00093	anth_c	MNXM188
260	pran[c]	N-(5-Phospho-D-ribosyl)anthranilate	-2	C12H14NO9P	C04302	cpd02642	pran_c	MNXM1489
261	actp[c]	Acetyl phosphate	-1	C2H4O5P	C00227	cpd00196	actp_c	MNXM280
262	5mcsn[c]	5-Methylcytosine	0	C5H7N3O	C02376	cpd01587	5mcsn_c	[]
263	thym[c]	Thymine	0	C5H6N2O2	C00178	cpd00151	thym_c	MNXM386
264	2ins[c]	2-Inosose	0	C6H10O6	C00691	cpd00524	2ins_c	[]
265	dkdi[c]	3,5/4-trihydroxycyclohexa-1,2-dione	0	C6H8O5	C04287	cpd02631	dkdi_c	[]
266	3aib__D[c]	D-3-Amino-isobutanoate	0	C4H9NO2	C01205	cpd00886	3aib__D_c	MNXM162802
267	hexACP[c]	Hexanoyl-ACP (n-C6:0ACP)	-1	C17H30N2O7PSR	C05749	cpd11472	hexACP_c	MNXM90722
268	3ooctACP[c]	3-Oxooctanoyl-[acyl-carrier protein]	-1	C19H32N2O8PSR	C05750	cpd11490	3ooctACP_c	MNXM28031
269	4abut[c]	4-Aminobutanoate	0	C4H9NO2	C00334	cpd00281	4abut_c	MNXM192
270	sucsal[c]	Succinic semialdehyde	-1	C4H5O3	C00232	cpd00199	sucsal_c	MNXM172
271	butACP[c]	Butyryl-ACP (n-C4:0ACP)	-1	C15H26N2O7PSR	C05745	cpd11464	butACP_c	MNXM90458
272	3ohexACP[c]	3-Oxohexanoyl-[acyl-carrier protein]	-1	C17H28N2O8PSR	C05746	cpd11486	3ohexACP_c	MNXM25602
273	dtdp[c]	dTDP	-2	C10H14N2O11P2	C00363	cpd00297	dtdp_c	MNXM152
274	dttp[c]	dTTP	-3	C10H14N2O14P3	C00459	cpd00357	dttp_c	MNXM394
275	dmpp[c]	Dimethylallyl diphosphate	-2	C5H10O7P2	C00235	cpd00202	dmpp_c	MNXM132
276	acg5sa[c]	N-Acetyl-L-glutamate 5-semialdehyde	-1	C7H10NO4	C01250	cpd00918	acg5sa_c	MNXM1062
277	cbl1[e]	Cob(I)alamin	0	C62H89N13O14PCo	C00853	cpd00635	cbl1_e	MNXM91519
278	cbl1[c]	Cob(I)alamin	0	C62H89N13O14PCo	C00853	cpd00635	cbl1_c	MNXM91519
279	dpcoa[c]	Dephospho-CoA	-2	C21H33N7O13P2S	C00882	cpd00655	dpcoa_c	MNXM481
280	acon_C[c]	cis-Aconitate	-3	C6H3O6	C00417	cpd00331	acon_C_c	MNXM813
281	icit[c]	Isocitrate	-3	C6H5O7	C00311	cpd00260	icit_c	MNXM89661
282	cytd[c]	Cytidine	0	C9H13N3O5	C00475	cpd00367	cytd_c	MNXM338
283	uri[c]	Uridine	0	C9H12N2O6	C00299	cpd00249	uri_c	MNXM288
284	quln[c]	Quinolinate	-2	C7H3NO4	C03722	cpd02333	quln_c	MNXM555
285	dhf[c]	7,8-Dihydrofolate	-2	C19H19N7O6	C00415	cpd00330	dhf_c	MNXM281
286	3hpalmACP[c]	R-3-hydroxypalmitoyl-[acyl-carrier protein]	-1	C27H50N2O8PSR	C04633	cpd11481	3hpalmACP_c	MNXM2576
287	tpalm2eACP[c]	trans-Hexadec-2-enoyl-[acyl-carrier protein]	-1	C27H48N2O7PSR	C05763	cpd11477	tpalm2eACP_c	MNXM29072
288	arg__L[c]	L-Arginine	1	C6H15N4O2	C00062	cpd00051	arg__L_c	MNXM70
289	citr__L[c]	L-Citrulline	0	C6H13N3O3	C00327	cpd00274	citr__L_c	MNXM211
290	prfp[c]	1-(5-Phosphoribosyl)-5-[(5-phosphoribosylamino)methylideneamino]imidazole-4-carboxamide	-2	C15H23N5O15P2	C04896	cpd02979	prfp_c	MNXM1397
291	4abz[c]	4-Aminobenzoate	-1	C7H6NO2	C00568	cpd00443	4abz_c	MNXM421
292	dhpt[c]	Dihydropteroate	-1	C14H13N6O3	C00921	cpd00683	dhpt_c	MNXM965
293	6pgc[c]	6-Phospho-D-gluconate	-2	C6H11O10P	C00345	cpd00284	6pgc_c	MNXM325
294	2ddg6p[c]	2-Dehydro-3-deoxy-D-gluconate 6-phosphate	-2	C6H9O9P	C04442	cpd02711	2ddg6p_c	MNXM649
295	tdec2eACP[c]	trans-Dec-2-enoyl-[acyl-carrier protein]	-1	C21H36N2O7PSR	C05754	cpd11475	tdec2eACP_c	MNXM28221
296	25drapp[c]	2,5-Diamino-6-hydroxy-4-(5-phosphoribosylamino)-pyrimidine	-1	C9H15N5O8P	C01304	cpd00957	25drapp_c	MNXM648
297	apoACP[c]	apoprotein [acyl carrier protein]	0	R	C03688	cpd12370	apoACP_c	MNXM2214
298	pap[c]	Adenosine 3,5-bisphosphate	-2	C10H13N5O10P2	C00054	cpd00045	pap_c	MNXM45
299	tddec2eACP[c]	trans-Dodec-2-enoyl-[acyl-carrier protein]	-1	C23H40N2O7PSR	C05758	cpd11469	tddec2eACP_c	MNXM23842
300	ddcaACP[c]	Dodecanoyl-ACP (n-C12:0ACP)	-1	C23H42N2O7PSR	C05223	cpd11468	ddcaACP_c	MNXM89851
301	dna[c]	DNA	-2	R	C00039	cpd11461	dna_c	[]
302	dna5mtc[c]	DNA 5-methylcytosine	-2	CH2R	C02967	cpd12223	dna5mtc_c	[]
303	frmd[c]	Formamide	0	CH3NO	C00488	cpd00378	frmd_c	[]
304	26dap_LL[c]	LL-2,6-Diaminoheptanedioate	0	C7H14N2O4	C00666	cpd00504	26dap_LL_c	MNXM644
305	3hoctACP[c]	(R)-3-Hydroxyoctanoyl-[acyl-carrier protein]	-1	C19H34N2O8PSR	C04620	cpd11483	3hoctACP_c	MNXM10019
306	val__L[c]	L-Valine	0	C5H11NO2	C00183	cpd00156	val__L_c	MNXM199
307	udp[c]	UDP	-2	C9H12N2O12P2	C00015	cpd00014	udp_c	MNXM17
308	but2eACP[c]	But-2-enoyl-[acyl-carrier protein]	-1	C15H24N2O7PSR	C04246	cpd11465	but2eACP_c	MNXM3229
309	3hmrsACP[c]	(R)-3-Hydroxytetradecanoyl-[acyl-carrier protein]	-1	C25H46N2O8PSR	C04688	cpd11484	3hmrsACP_c	MNXM7733
310	leu__L[c]	L-Leucine	0	C6H13NO2	C00123	cpd00107	leu__L_c	MNXM140
311	mlthf[c]	5,10-Methylenetetrahydrofolate	-2	C20H21N7O6	C00143	cpd00125	mlthf_c	MNXM183
312	dtmp[c]	dTMP	-1	C10H14N2O8P	C00364	cpd00298	dtmp_c	MNXM257
313	pydx[c]	Pyridoxal	0	C8H9NO3	C00250	cpd00215	pydx_c	MNXM311
314	2aobut[c]	L-2-Amino-3-oxobutanoate	0	C4H7NO3	C03508	cpd02211	2aobut_c	MNXM114087
315	3omrsACP[c]	3-Oxotetradecanoyl-[acyl-carrier protein]	-1	C25H44N2O8PSR	C05759	cpd11491	3omrsACP_c	MNXM26095
316	glu1sa[c]	L-Glutamate 1-semialdehyde	0	C5H9NO3	C03741	cpd02345	glu1sa_c	MNXM1453
317	lpam[c]	Lipoamide (pyruvate dehydrogenase)	0	C8H15NOS2	C00248	cpd00213	lpam_c	[]
318	h2s[c]	sulfide	0	H2S	C00283	cpd00239	h2s_c	MNXM89582
319	phom[c]	O-Phospho-L-homoserine	-1	C4H9NO6P	C01102	cpd00809	phom_c	MNXM1334
320	toct2eACP[c]	trans-Oct-2-enoyl-[acyl-carrier protein]	-1	C19H32N2O7PSR	C05751	cpd11471	toct2eACP_c	MNXM23766
321	ocACP[c]	Octanoyl-ACP (n-C8:0ACP)	-1	C19H34N2O7PSR	C05752	cpd11470	ocACP_c	MNXM90185
322	pan4p[c]	Pantetheine 4-phosphate	-1	C11H22N2O7PS	C01134	cpd00834	pan4p_c	MNXM373
323	nmn[c]	Nicotinamide D-ribonucleotide (NMN)	0	C11H15N2O8P	C00455	cpd00355	nmn_c	MNXM355
324	5apru[c]	5-Amino-6-(5-phosphoribosylamino)uracil	-1	C9H14N4O9P	C01268	cpd00931	5apru_c	MNXM1532
325	thdp[c]	2,3,4,5-Tetrahydrodipicolinate	-2	C7H7NO4	C03972	cpd02465	thdp_c	MNXM480
326	sl2a6o[c]	N-Succinyl-2-L-amino-6-oxoheptanedioate	-3	C11H12NO8	C04462	cpd02724	sl2a6o_c	MNXM1563
327	glycogen[c]	glycogen	0	C30H52O26	C00182	cpd00155	glycogen_c	MNXM55375
328	hmbil[c]	Hydroxymethylbilane	-8	C40H38N4O17	C01024	cpd00755	hmbil_c	MNXM547
329	uppg3[c]	Uroporphyrinogen III	-8	C40H36N4O16	C01051	cpd00774	uppg3_c	MNXM414
330	o2[e]	O2	0	O2	C00007	cpd00007	o2_e	MNXM4
331	2cpr5p[c]	1-(2-Carboxyphenylamino)-1-deoxy-D-ribulose 5-phosphate	-2	C12H14NO9P	C01302	cpd00956	2cpr5p_c	MNXM1455
332	pro__L[c]	L-Proline	-1	C5H8NO2	C00148	cpd00129	pro__L_c	MNXM114
333	pro__D[c]	D-Proline	-1	C5H8NO2	C00763	cpd00567	pro__D_c	MNXM162989
334	dcaACP[c]	Decanoyl-ACP (n-C10:0ACP)	-1	C21H38N2O7PSR	C05755	cpd11474	dcaACP_c	MNXM90236
335	glu__D[c]	D-Glutamate	-1	C5H8NO4	C00217	cpd00186	glu__D_c	MNXM331
336	dd2coa[c]	trans-Dodec-2-enoyl-CoA	-3	C33H53N7O17P3S	C03221	cpd02060	dd2coa_c	MNXM642
337	cbp[c]	Carbamoyl phosphate	-1	CH3NO5P	C00169	cpd00146	cbp_c	MNXM138
338	ala_B[c]	beta-Alanine	0	C3H7NO2	C00099	cpd00085	ala_B_c	MNXM144
339	pnto__R[c]	(R)-Pantothenate	-1	C9H16NO5	C00864	cpd00644	pnto__R_c	MNXM364
340	co2[e]	CO2	0	CO2	C00011	cpd00011	co2_e	MNXM13
341	agm[c]	Agmatine	2	C5H16N4	C00179	cpd00152	agm_c	MNXM328
342	urea[c]	Urea	0	CH4N2O	C00086	cpd00073	urea_c	MNXM117
343	fdp[c]	D-Fructose 1,6-bisphosphate	-2	C6H12O12P2	C00354	cpd00290	fdp_c	MNXM417
344	fgam[c]	N2-Formyl-N1-(5-phospho-D-ribosyl)glycinamide	-1	C8H14N2O9P	C04376	cpd02678	fgam_c	MNXM453
345	3php[c]	3-Phosphohydroxypyruvate	-2	C3H3O7P	C03232	cpd02069	3php_c	MNXM541
346	fpram[c]	2-(Formamido)-N1-(5-phospho-D-ribosyl)acetamidine	0	C8H16N3O8P	C04640	cpd02826	fpram_c	MNXM568
347	air[c]	5-amino-1-(5-phospho-D-ribosyl)imidazole	0	C8H14N3O7P	C03373	cpd02140	air_c	MNXM162266
348	ala__D[c]	D-Alanine	0	C3H7NO2	C00133	cpd00117	ala__D_c	MNXM156
349	argsuc[c]	N(omega)-(L-Arginino)succinate	-1	C10H17N4O6	C03406	cpd02152	argsuc_c	MNXM550
350	din[c]	Deoxyinosine	0	C10H12N4O4	C05512	cpd03279	din_c	MNXM935
351	3odcoa[c]	3-Oxodecanoyl-CoA	-3	C31H49N7O18P3S	C05265	cpd03119	3odcoa_c	MNXM677
352	dcamp[c]	N6-(1,2-Dicarboxyethyl)-AMP	-3	C14H15N5O11P	C03794	cpd02375	dcamp_c	MNXM565
353	acser[c]	O-Acetyl-L-serine	0	C5H9NO4	C00979	cpd00722	acser_c	MNXM418
354	td2coa[c]	trans-Tetradec-2-enoyl-CoA	-3	C35H57N7O17P3S	C05273	cpd03127	td2coa_c	MNXM654
355	adocbl[c]	Adenosylcobalamin	1	C72H101N18O17PCo	C00194	cpd00166	adocbl_c	MNXM90703
356	4abutn[c]	4-Aminobutanal	1	C4H10NO	C00555	cpd00434	4abutn_c	MNXM422
357	mg2[e]	Mg2	2	Mg	C00305	cpd00254	mg2_e	MNXM653
358	mg2[c]	mg2	2	Mg	C00305	cpd00254	mg2_c	MNXM653
359	thymd[c]	Thymidine	0	C10H14N2O5	C00214	cpd00184	thymd_c	MNXM420
360	phthr[c]	O-Phospho-4-hydroxy-L-threonine	-1	C4H9NO7P	C06055	cpd03607	phthr_c	MNXM759
361	4hthr[c]	4-Hydroxy-L-threonine	0	C4H9NO4	C06056	cpd03608	4hthr_c	MNXM1802
362	prbamp[c]	1-(5-Phosphoribosyl)-AMP	-2	C15H21N5O14P2	C02741	cpd01777	prbamp_c	MNXM1515
363	3ohdcoa[c]	3-Oxohexadecanoyl-CoA	-3	C37H61N7O18P3S	C05259	cpd03114	3ohdcoa_c	MNXM738
364	xtsn[c]	Xanthosine	0	C10H12N4O6	C01762	cpd01217	xtsn_c	MNXM687
365	2ippm[c]	2-Isopropylmaleate	-2	C7H8O4	C02631	cpd01710	2ippm_c	MNXM1706
366	3hhcoa[c]	(S)-3-Hydroxyhexanoyl-CoA	-3	C27H43N7O18P3S	C05268	cpd03122	3hhcoa_c	MNXM757
367	4mpetz[c]	4-Methyl-5-(2-phosphoethyl)-thiazole	-1	C6H9NO4PS	C04327	cpd02654	4mpetz_c	MNXM960
368	4hba[c]	4-Hydroxy-benzyl alcohol	0	C7H8O2	C17467	cpd17595	4hba_c	MNXM107505
369	h2o[e]	H2O	0	H2O	C00001	cpd00001	h2o_e	MNXM2
370	fixedNH3[c]	fixedNH3	0	H3N	C00014	cpd00013	fixedNH3_c	[]
371	h2[c]	H2	0	H2	C00282	cpd11640	h2_c	MNXM195
372	nicrns[c]	Nicotinate D-ribonucleoside	0	C11H13NO6	C05841	cpd03471	nicrns_c	[]
373	methf[c]	5,10-Methenyltetrahydrofolate	-1	C20H20N7O6	C00445	cpd00347	methf_c	MNXM511
374	prbatp[c]	1-(5-Phosphoribosyl)-ATP	-4	C15H21N5O20P4	C02739	cpd01775	prbatp_c	MNXM1351
375	cdpdag_cho[c]	CDPdiacylglycerol	-2	C7H7N2O7PR	C00269	cpd11427	cdpdag_cho_c	[]
376	ps_cho[c]	Phosphatidylserine	-2	CO2R	C02737	cpd11455	ps_cho_c	MNXM221
377	cmp[c]	CMP	-1	C9H13N3O8P	C00055	cpd00046	cmp_c	MNXM31
378	oc2coa[c]	trans-Oct-2-enoyl-CoA	-3	C29H45N7O17P3S	C05276	cpd03130	oc2coa_c	MNXM784
379	pe_hs[c]	Phosphatidylethanolamine	-1	HR	C00350	cpd11456	pe_hs_c	[]
380	dcyt[c]	Deoxycytidine	0	C9H13N3O4	C00881	cpd00654	dcyt_c	MNXM704
381	cgly[c]	Cys-Gly	0	C5H10N2O3S	C01419	cpd01017	cgly_c	MNXM683
382	dgmp[c]	dGMP	-1	C10H13N5O7P	C00362	cpd00296	dgmp_c	MNXM546
383	homocitrate[e]	Homocitrate	-3	C7H7O7	C01251	cpd00919	[]	[]
384	homocitrate[c]	Homocitrate	-3	C7H7O7	C01251	cpd00919	[]	[]
385	4ahmmp[c]	4-Amino-5-hydroxymethyl-2-methylpyrimidine	0	C6H9N3O	C01279	cpd00939	4ahmmp_c	MNXM874
386	mobd[e]	MoO4	0	H2O4Mo	C06232	cpd11574	mobd_e	MNXM1026
387	mobd[c]	MoO4	0	H2O4Mo	C06232	cpd11574	mobd_c	MNXM1026
388	fe2[e]	Fe2+	2	Fe	C14818	cpd10515	fe2_e	MNXM111
389	pi[e]	orthophosphate	-2	HO4P	C00009	cpd00009	pi_e	MNXM9
390	datp[c]	dATP	-3	C10H13N5O12P3	C00131	cpd00115	datp_c	MNXM286
391	damp[c]	dAMP	-1	C10H13N5O6P	C00360	cpd00294	damp_c	MNXM432
392	dadp[c]	dADP	-2	C10H13N5O9P2	C00206	cpd00177	dadp_c	MNXM374
393	pppg9[c]	Protoporphyrinogen IX	-2	C34H38N4O4	C01079	cpd00791	pppg9_c	MNXM351
394	gthrd[c]	Reduced glutathione	-1	C10H16N3O6S	C00051	cpd00042	gthrd_c	MNXM57
395	gluala[c]	5-L-Glutamyl-L-alanine	-1	C8H13N2O5	none	cpd15236	gluala_c	MNXM59390
396	hemeO[c]	HemeO	-2	C49H56N4O5Fe	C15672	cpd11313	hemeO_c	MNXM1278
397	3hbutACP[c]	(R)-3-Hydroxybutanoyl-[acyl-carrier protein]	-1	C15H26N2O8PSR	C04618	cpd11478	3hbutACP_c	MNXM91793
398	thm[e]	Thiamine	1	C12H17N4OS	C00378	cpd00305	thm_e	MNXM322
399	thm[c]	Thiamine	1	C12H17N4OS	C00378	cpd00305	thm_c	MNXM322
400	palmACP[c]	hexdecACP	-1	C27H50N2O7PSR	C05764	none	palmACP_c	MNXM2026
401	alaala[c]	D-Alanyl-D-alanine	0	C6H12N2O3	C00993	cpd00731	alaala_c	MNXM669
402	ugmd[c]	UDP-N-acetylmuramoyl-L-alanyl-D-gamma-glutamyl-meso-2,6-diaminopimelate	-4	C35H51N7O26P2	C04877	cpd02964	ugmd_c	MNXM162592
403	ugmda[c]	UDP-N-acetylmuramoyl-L-alanyl-D-glutamyl-meso-2,6-diaminopimeloyl-D-alanyl-D-alanine	-4	C41H61N9O28P2	C04882	cpd02968	ugmda_c	MNXM1954
404	trnalys[c]	tRNA(Lys)	0	R	C01646	cpd11917	trnalys_c	MNXM90881
405	lystrna[c]	L-Lysine-tRNA (Lys)	2	C6H14N2OR	none	cpd15249	lystrna_c	MNXM89922
406	so4[e]	Sulfate	-2	O4S	C00059	cpd00048	so4_e	MNXM58
407	so4[c]	Sulfate	-2	O4S	C00059	cpd00048	so4_c	MNXM58
408	progly[c]	L-Prolinylglycine	-1	C7H11N2O3	none	cpd15551	progly_c	MNXM7481
409	ala__L[e]	L-Alanine	0	C3H7NO2	C00041	cpd00035	ala__L_e	MNXM32
410	asp__L[e]	L-Aspartate	-1	C4H6NO4	C00049	cpd00041	asp__L_e	MNXM42
411	trnatrp[c]	tRNA(Trp)	0	R	C01652	cpd11923	trnatrp_c	MNXM90755
412	trptrna[c]	L-Tryptophanyl-tRNA(Trp)	1	C11H11N2OR	C03512	cpd12336	trptrna_c	MNXM89804
413	sl26da[c]	N-Succinyl-LL-2,6-diaminoheptanedioate	-2	C11H16N2O7	C04421	cpd02698	sl26da_c	MNXM1488
414	agdpcbi[c]	Adenosine-GDP-cobinamide	0	C68H96N21O21P2Co	C06510	cpd03920	agdpcbi_c	MNXM1105
415	athr__L[c]	L-Allo-threonine	0	C4H9NO3	C05519	cpd03282	athr__L_c	MNXM2125
416	dccoa[c]	Decanoyl-CoA(n-C10:0CoA)	-3	C31H51N7O17P3S	C05274	cpd03128	dccoa_c	MNXM486
417	4c2me[c]	4-(cytidine 5-diphospho)-2-C-methyl-D-erythritol	-2	C14H23N3O14P2	C11435	cpd08287	4c2me_c	MNXM1642
418	2p4c2me[c]	2-phospho-4-(cytidine 5-diphospho)-2-C-methyl-D-erythritol	-3	C14H23N3O17P3	C11436	cpd08288	2p4c2me_c	MNXM1641
419	cpppg3[c]	Coproporphyrinogen III	-4	C36H40N4O8	C03263	cpd02083	cpppg3_c	MNXM410
420	23dhdp[c]	2,3-Dihydrodipicolinate	-2	C7H5NO4	C03340	cpd02120	23dhdp_c	MNXM163139
421	hxcoa[c]	Hexanoyl-CoA(n-C6:0CoA)	-3	C27H43N7O17P3S	C05270	cpd03124	hxcoa_c	MNXM162502
422	trnagly[c]	tRNA(Gly)	0	R	C01642	cpd11913	trnagly_c	MNXM90340
423	glytrna[c]	Glycyl-tRNA(Gly)	1	C2H4NOR	C02412	cpd12100	glytrna_c	MNXM89763
424	5mthf[c]	5-Methyltetrahydrofolate	-2	C20H23N7O6	C00440	cpd00345	5mthf_c	MNXM318
425	gdptp[c]	Guanosine 3-diphosphate 5-triphosphate	-5	C10H13N5O20P5	C04494	cpd02740	gdptp_c	MNXM1561
426	ppgpp[c]	Guanosine 3,5-bis(diphosphate)	-4	C10H13N5O17P4	C01228	cpd00905	ppgpp_c	MNXM1189
427	rdmbzi[c]	N1-(alpha-D-ribosyl)-5,6-dimethylbenzimidazole	0	C14H18N2O4	C05775	cpd03423	rdmbzi_c	MNXM1539
428	hx2coa[c]	trans-Hex-2-enoyl-CoA	-3	C27H41N7O17P3S	C05271	cpd03125	hx2coa_c	MNXM753
429	uamag[c]	UDP-N-acetylmuramoyl-L-alanyl-D-glutamate	-4	C28H39N5O23P2	C00692	cpd00525	uamag_c	MNXM955
430	dcmp[c]	dCMP	-1	C9H13N3O7P	C00239	cpd00206	dcmp_c	MNXM266
431	2mahmp[c]	2-Methyl-4-amino-5-hydroxymethylpyrimidine diphosphate	-2	C6H9N3O7P2	C04752	cpd02894	2mahmp_c	MNXM1135
432	thmmp[c]	Thiamin monophosphate	0	C12H17N4O4PS	C01081	cpd00793	thmmp_c	MNXM662
433	gam6p[c]	D-Glucosamine 6-phosphate	0	C6H14NO8P	C00352	cpd00288	gam6p_c	MNXM370
434	trnahis[c]	tRNA(His)	0	R	C01643	cpd11914	trnahis_c	MNXM90878
435	histrna[c]	L-Histidyl-tRNA(His)	1	C6H8N3OR	C02988	cpd12228	histrna_c	MNXM89831
436	trnaser[c]	tRNA(Ser)	0	R	C01650	cpd11921	trnaser_c	MNXM91028
437	sertrna[c]	L-Seryl-tRNA(Ser)	0	C3H5NO2R	C02553	cpd12132	sertrna_c	MNXM90842
438	asp__D[c]	D-Aspartate	-1	C4H6NO4	C00402	cpd00320	asp__D_c	MNXM974
439	achms[c]	O-Acetyl-L-homoserine	0	C6H11NO4	C01077	cpd00790	achms_c	MNXM699
440	so3[c]	Sulfite	-1	HO3S	C00094	cpd00081	so3_c	MNXM105630
441	trnamet[c]	tRNA(Met)	0	R	C01647	cpd11918	trnamet_c	MNXM90882
442	mettrna[c]	L-Methionyl-tRNA (Met)	NaN	C5H9NOSR	C02430	cpd12105	mettrna_c	MNXM90636
443	rhcys[c]	S-Ribosyl-L-homocysteine	0	C9H17NO6S	C03539	cpd02227	rhcys_c	MNXM1777
444	pser__L[c]	O-Phospho-L-serine	-1	C3H7NO6P	C01005	cpd00738	pser__L_c	MNXM379
445	ddcacoa[c]	Dodecanoyl-CoA(n-C12:0CoA)	-4	C33H54N7O17P3S	C01832	cpd01260	ddcacoa_c	MNXM363
446	trnaala[c]	tRNA(Ala)	0	R	C01635	cpd11906	trnaala_c	MNXM89576
447	alatrna[c]	L-Alanyl-tRNA(Ala)	1	C3H6NOR	C00886	cpd11770	alatrna_c	MNXM89815
448	trnaphe[c]	tRNA(Phe)	0	R	C01648	cpd11919	trnaphe_c	MNXM90753
449	phetrna[c]	L-Phenylalanyl-tRNA(Phe)	1	C9H10NOR	C03511	cpd12335	phetrna_c	MNXM89802
450	occoa[c]	Octanoyl-CoA(n-C8:0CoA)	-3	C29H47N7O17P3S	C01944	cpd01335	occoa_c	MNXM342
451	aps[c]	Adenosine 5-phosphosulfate	-2	C10H12N5O10PS	C00224	cpd00193	aps_c	MNXM287
452	2pg[c]	D-Glycerate 2-phosphate	-2	C3H5O7P	C00631	cpd00482	2pg_c	MNXM275
453	trnatyr[c]	tRNA(Tyr)	0	C10H12N5O3R	C00787	cpd11751	trnatyr_c	MNXM90668
454	tyrtrna[c]	L-Tyrosyl-tRNA(Tyr)	1	C19H22N6O5R	C02839	cpd12194	tyrtrna_c	MNXM89822
455	4ampm[c]	4-Amino-2-methyl-5-phosphomethylpyrimidine	-1	C6H9N3O4P	C04556	cpd02775	4ampm_c	MNXM790
456	fprica[c]	5-Formamido-1-(5-phospho-D-ribosyl)imidazole-4-carboxamide	-1	C10H14N4O9P	C04734	cpd02884	fprica_c	MNXM456
457	trnacys[c]	tRNA(Cys)	0	R	C01639	cpd11910	trnacys_c	MNXM162355
458	cystrna[c]	L-Cysteinyl-tRNA(Cys)	1	C3H6NOSR	C03125	cpd12255	cystrna_c	MNXM155005
459	gthox[c]	Oxidized glutathione	-2	C20H30N6O12S2	C00127	cpd00111	gthox_c	MNXM151
460	4ppan[c]	D-4-Phosphopantothenate	-2	C9H16NO8P	C03492	cpd02201	4ppan_c	MNXM415
461	ptth[c]	Pantetheine	0	C11H22N2O4S	C00831	cpd00620	ptth_c	MNXM1154
462	dscl[c]	dihydrosirohydrochlorin	-8	C42H40N4O16	C02463	cpd01620	dscl_c	MNXM672
463	scl[c]	sirohydrochlorin	-8	C42H38N4O16	C05778	cpd03426	scl_c	MNXM863
464	trnathr[c]	tRNA(Thr)	0	R	C01651	cpd11922	trnathr_c	MNXM90883
465	thrtrna[c]	L-Threonyl-tRNA(Thr)	0	C4H7NO2R	C02992	cpd12229	thrtrna_c	MNXM89895
466	tdcoa[c]	Tetradecanoyl-CoA(n-C14:0CoA)	-3	C35H59N7O17P3S	C02593	cpd01695	tdcoa_c	MNXM224
467	fmettrna[c]	N-Formylmethionyl-tRNA	0	C6H8NO2SR	C03294	cpd12285	fmettrna_c	MNXM95381
468	trnaglu[c]	tRNA(Glu)	0	R	C01641	cpd11912	trnaglu_c	MNXM90886
469	glutrna[c]	L-Glutamyl-tRNA(Glu)	0	C5H7NO3R	C02987	cpd12227	glutrna_c	MNXM89752
470	trnaile[c]	tRNA(Ile)	0	R	C01644	cpd11915	trnaile_c	MNXM90879
471	iletrna[c]	L-Isoleucyl-tRNA(Ile)	1	C6H12NOR	C03127	cpd12256	iletrna_c	MNXM89832
472	Largn[c]	L-Arogenate	-1	C10H12NO5	C00826	cpd00616	Largn_c	MNXM696
473	trnaasp[c]	tRNA(Asp)	0	R	C01638	cpd11909	trnaasp_c	MNXM90752
474	asptrna[c]	L-Aspartyl-tRNA(Asp)	0	C4H5NO3R	C02984	cpd12226	asptrna_c	MNXM90839
475	trnaval[c]	tRNA(Val)	0	R	C01653	cpd11924	trnaval_c	MNXM90885
476	valtrna[c]	L-Valyl-tRNA(Val)	1	C5H10NOR	C02554	cpd12133	valtrna_c	MNXM90110
477	4ppcys[c]	N-((R)-4-Phosphopantothenoyl)-L-cysteine	-2	C12H21N2O9PS	C04352	cpd02666	4ppcys_c	MNXM483
478	ohpb[c]	2-Oxo-3-hydroxy-4-phosphobutanoate	-2	C4H5O8P	C06054	cpd03606	ohpb_c	MNXM1514
479	sheme[c]	Siroheme	-8	C42H36N4O16Fe	C00748	cpd00557	sheme_c	MNXM82173
480	trnaarg[c]	tRNA(Arg)	0	R	C01636	cpd11907	trnaarg_c	MNXM90751
481	argtrna[c]	L-Arginyl-tRNA(Arg)	2	C6H14N4OR	C02163	cpd12036	argtrna_c	MNXM89870
482	trnaleu[c]	tRNA(Leu)	0	R	C01645	cpd11916	trnaleu_c	MNXM90880
483	leutrna[c]	L-Leucyl-tRNA(Leu)	1	C6H12NOR	C02047	cpd12003	leutrna_c	MNXM697
484	sdhlam[c]	S-Succinyldihydrolipoamide	-1	C12H20NO4S2	C01169	cpd00860	sdhlam_c	MNXM3710
485	trnapro[c]	tRNA(Pro)	0	R	C01649	cpd11920	trnapro_c	MNXM90667
486	protrna[c]	L-Prolyl-tRNA(Pro)	0	C5H7NOR	C02702	cpd12164	protrna_c	MNXM247
487	mmtsa[c]	(S)-Methylmalonate semialdehyde	-1	C4H5O3	C06002	cpd00287	mmtsa_c	MNXM933
488	3aib[c]	L-3-Amino-isobutanoate	0	C4H9NO2	C03284	cpd02096	3aib_c	MNXM786
489	ptcys[c]	N-Pantothenoylcysteine	-1	C12H21N2O6S	C04079	cpd02524	ptcys_c	MNXM3059
490	fixedNH3[e]	fixedNH3	0	H3N	C00014	cpd00013	[]	[]
491	zn2[c]	Zn2+	2	Zn	C00038	cpd00034	zn2_c	MNXM149
492	Symbiotic_Cofactors[c]	Symbiotic_Cofactors	0	C184H242N39O68P5S7Fe5CoMgMoZn	none	none	[]	[]
493	phb[c]	poly-b-hydroxybutyrate	-1	C4H6O2	C06143	cpd12836	phb_c	[]
494	zn2[e]	Zn2+	2	Zn	C00038	cpd00034	zn2_e	MNXM149
495	h2[e]	H2	0	H2	C00282	cpd11640	h2_e	MNXM195
496	3hbcoaR[c]	(R)-3-Hydroxybutanoyl-CoA	-3	C25H39N7O18P3S	C03561	cpd02234	3hbcoaR_c	[]
497	3hbbRR[c]	(R)-3-((R)-3-Hydroxybutanoyloxy)butanoate	-1	C8H13O5	C04546	cpd02767	3hbbRR_c	[]
498	bhb[c]	(R)-3-Hydroxybutanoate	-1	C4H7O3	C01089	cpd00797	bhb_c	[]
499	acac[c]	Acetoacetate	-1	C4H5O3	C00164	cpd00142	acac_c	MNXM154
500	glycogen1[c]	glycogen n-1	0	C24H42O21	C00182	cpd00155	[]	MNXM55375
501	5ddglcn[c]	5-Deoxy-D-glucuronate	-1	C6H9O6	C03932	cpd02446	5ddglcn_c	[]
502	iasp[c]	Iminoaspartate	-2	C4H3NO4	C05840	cpd03470	iasp_c	MNXM599
503	Symbiotic_product[c]	Symbiotic product	0	C43.9761472003H79.5719959184N10.9368612744O14.440904207P0.0408396612S0.0571755257Fe0.0408396612Co0.0081679322Mg0.0081679322Mo0.0081679322Zn0.0081679322	none	none	[]	[]
504	lpamodh[c]	Lipoamide (oxoglutarate dehydrogenase)	0	C8H15NOS2	C00248	cpd00213	lpamodh_c	[]
505	dhlamodh[c]	Dihydrolipoamide (oxoglutarate dehydrogenase)	0	C8H17NOS2	C00579	cpd00449	dhlamodh_c	[]
506	dad_5[c]	5-Deoxyadenosine	0	C10H13N5O3	C05198	cpd03091	dad_5_c	MNXM316
507	5drib[c]	5-Deoxyribose	0	C5H10O4	none	cpd15380	5drib_c	MNXM4391
508	co[c]	carbon monoxise	0	CO	C00237	cpd00204	co_c	MNXM10881
Abbr, Abbreviation; KEGG ID, Kyoto Encyclopedia of Genes and Genomes identifier; BiGG ID, Biochemical, Genetic and Genomic knowledge base identifier; KBase ID, The Department of Energy Systems Biology Knowledgebase identifier; MetaNetX ID, repository of genome-scale metabolic networks and biochemical pathways identifier.
